# Supplementary material for: Causal effects for genetic variants of osteoprotegerin on the risk of acute myocardial infarction and coronary heart disease: A two-sample Mendelian randomization study
Source: Front Cardiovasc Med. 2023 Mar 7;10:1041231. doi: 10.3389/fcvm.2023.1041231 (PMC10028206; doi:10.3389/fcvm.2023.1041231)
Supplement: Supplementary file 3 [file Table_4.XLSX]

## Sheet: Sheet1
ID	Trait	Position	P	SE	N	Beta	CHR	EA	NEA	EAF
ebi-a-GCST90012002	Osteoprotegerin levels	120090996	6.06876e-76	0.0095	21758	0.1749	8	G	A	0.443
ebi-a-GCST90012044	TNF-related activation-induced cytokine levels	120090996	1.06096e-49	0.0112	21758	-0.1655	8	G	A	0.4363
eqtl-a-ENSG00000177570	ENSG00000177570	120090996	9.26616e-16	0.0119244	31569	-0.0958261	8	G	A	0.455141
prot-b-42	TNF receptor superfamily member 1B	120090996	2.35505e-15	0.0287	3394	-0.2283	8	G	A	0.4108
ieu-b-32	lymphocyte cell count	120090996	1.84999e-10	0.001906	523839	0.012155	8	G	A	0.460379
ukb-d-30210_irnt	Eosinophill percentage	120090996	2.26537e-09	0.00239914	349861	-0.0143413	8	G	A	0.460438
ieu-b-33	eosinophil cell count	120090996	2.78997e-09	0.002001	473151	-0.011902	8	G	A	0.460357
ukb-b-9685	Trunk predicted mass	120090996	3.69999e-09	0.00124334	454463	-0.00733284	8	G	A	0.460213
prot-b-83	TNF receptor superfamily member 11b	120090996	3.97402e-09	0.0288	3394	0.1701	8	G	A	0.4108
ukb-b-17409	Trunk fat-free mass	120090996	4.30002e-09	0.00124736	454508	-0.00732248	8	G	A	0.460216
prot-a-3039	Tumor necrosis factor receptor superfamily member 11B	120090996	6.76083e-09	0.0249	3301	0.1445	8	G	A	0.46007
ukb-d-30730_irnt	Gamma glutamyltransferase	120090996	1.02551e-08	0.0022395	344104	0.012824	8	G	A	0.46023
ukb-b-10787	Standing height	120090996	3.29997e-08	0.00131922	461950	-0.00729095	8	G	A	0.460255
ukb-b-19925	Arm fat-free mass (left)	120090996	3.69999e-08	0.0012703	454672	-0.00699044	8	G	A	0.460214
ukb-a-195	Sitting height	120090996	4.40687e-08	0.00189301	336172	-0.010362	8	G	A	0.46091
ebi-a-GCST004600	Eosinophil percentage of white cells	120090996	4.432e-08	0.00357739	172378	-0.0195781	8	G	A	0.4602
ukb-b-14540	Whole body water mass	120090996	4.49997e-08	0.00125431	454888	-0.00686003	8	G	A	0.460232
ukb-b-16881	Sitting height	120090996	5.49997e-08	0.00151333	461536	-0.00822582	8	G	A	0.460267
ukb-b-13354	Whole body fat-free mass	120090996	6.49995e-08	0.00125225	454850	-0.00676759	8	G	A	0.460225
ebi-a-GCST90000025	Appendicular lean mass	120090996	8.70402e-08	0.0019	450243	-0.0102	8	G	A	0.4603
ukb-b-9093	Arm predicted mass (left)	120090996	1.2e-07	0.0012653	454655	-0.00668911	8	G	A	0.460215
prot-a-627	Collectin-10	120090996	2.51189e-07	0.025	3301	-0.1288	8	G	A	0.46007
ukb-b-16698	Arm predicted mass (right)	120090996	6.1e-07	0.00124159	454746	-0.00619242	8	G	A	0.460228
ukb-b-16446	Basal metabolic rate	120090996	6.69993e-07	0.00131697	454874	-0.00654551	8	G	A	0.460233
ukb-a-389	Standing height	120090996	8.47383e-07	0.00174021	336474	-0.00856916	8	G	A	0.46091
ebi-a-GCST004606	Eosinophil counts	120090996	1.35201e-06	0.00358161	172275	-0.017306	8	G	A	0.4601
ukb-b-19520	Arm fat-free mass (right)	120090996	1.79999e-06	0.00124587	454753	-0.00594392	8	G	A	0.460229
ukb-a-292	Trunk fat-free mass	120090996	2.22531e-06	0.00154241	331030	-0.00729853	8	G	A	0.46091
ukb-a-293	Trunk predicted mass	120090996	2.42081e-06	0.00153738	330995	-0.00724841	8	G	A	0.46091
ebi-a-GCST004617	Eosinophil percentage of granulocytes	120090996	4.30596e-06	0.00359429	170536	-0.0165196	8	G	A	0.46
ukb-d-30730_raw	Gamma glutamyltransferase	120090996	6.56765e-06	0.10095	344104	0.45502	8	G	A	0.46023
ukb-b-12828	Leg fat-free mass (right)	120090996	9.69996e-06	0.0013123	454835	-0.00580494	8	G	A	0.460229
ukb-b-14310	Leg predicted mass (right)	120090996	9.69996e-06	0.00130385	454834	-0.00576704	8	G	A	0.460229
ukb-a-266	Whole body fat-free mass	120090996	1.06282e-05	0.00154851	331291	-0.0068197	8	G	A	0.46091
ukb-b-17271	Leg predicted mass (left)	120090996	1.09999e-05	0.00130444	454799	-0.00573735	8	G	A	0.460228
ukb-b-16099	Leg fat-free mass (left)	120090996	1.09999e-05	0.00131301	454805	-0.00576587	8	G	A	0.460226
ukb-a-289	Arm predicted mass (left)	120090996	1.27518e-05	0.00155094	331146	-0.00676889	8	G	A	0.46091
ebi-a-GCST90010243	Osteoprotegerin levels	120090996	1.73277e-05	0.0411483	1243	0.178721	8	G	A	0.453
ukb-a-267	Whole body water mass	120090996	1.73676e-05	0.0015508	331315	-0.00666278	8	G	A	0.46091
ukb-a-288	Arm fat-free mass (left)	120090996	1.92708e-05	0.00155676	331159	-0.00665243	8	G	A	0.46091
ukb-b-18113	Non-cancer illness code, self-reported: asthma	120090996	2.1e-05	0.00066741	462933	0.00284021	8	G	A	0.460235
ebi-a-GCST004624	Sum eosinophil basophil counts	120090996	2.46899e-05	0.00358571	171771	-0.0151231	8	G	A	0.4601
ukb-b-7556	Age hay fever, rhinitis or eczema diagnosed	120090996	3.40001e-05	0.00470023	91982	-0.0194774	8	G	A	0.46108
ebi-a-GCST004623	Neutrophil percentage of granulocytes	120090996	4.05499e-05	0.00359473	170672	0.0147539	8	G	A	0.46
ebi-a-GCST007800	Asthma (childhood onset)	120090996	4.49997e-05	0.0116663	314633	-0.953534	8	G	A	0.460524
ukb-a-35	Comparative height size at age 10	120090996	5.46374e-05	0.00167151	332021	-0.00674438	8	G	A	0.46091
ebi-a-GCST90000027	Appendicular lean mass	120090996	6.1e-05	0.00256226	244730	-0.0102457	8	G	A	0.461087
ukb-a-268	Basal metabolic rate	120090996	6.75927e-05	0.00162369	331307	-0.00646983	8	G	A	0.46091
ukb-b-20296	Blood clot, DVT, bronchitis, emphysema, asthma, rhinitis, eczema, allergy diagnosed by doctor: Asthma	120090996	8.9e-05	0.000666908	462013	0.00261312	8	G	A	0.460258
ukb-e-1150_p3_EAS	Usual side of head for mobile phone use	120090996	9.621e-05	0.1032		0.4025	8	G	A	0.5496
ebi-a-GCST90014325	Asthma	120090996	9.91722e-05	0.00657347	408422	0.0255879	8	G	A	0.461034
ieu-b-38	systolic blood pressure	120090996	0.000108101	0.0304	727421	0.1175	8	G	A	0.4606
ukb-a-285	Arm predicted mass (right)	120090996	0.000133832	0.00152039	331216	-0.00580689	8	G	A	0.46091
ukb-a-284	Arm fat-free mass (right)	120090996	0.000160927	0.00152581	331221	-0.00575781	8	G	A	0.46091
finn-b-E4_DM1NOCOMP	Type 1 diabetes without complications	120090996	0.000179498	0.0235		-0.088	8	G	A	0.4095
ubm-a-322	IDP dMRI TBSS MO Sagittal stratum R	120090996	0.00020893	0.0159	7916	0.0591	8	G	A	0.46032
ukb-b-19732	Non-cancer illness code, self-reported: hypothyroidism/myxoedema	120090996	0.00021	0.000446469	462933	-0.00165646	8	G	A	0.460235
ubm-a-1039	NET25 0093	120090996	0.000218776	0.0156	7916	0.0578	8	G	A	0.46032
ukb-b-4575	Age asthma diagnosed	120090996	0.000230001	0.00652858	47222	-0.0240413	8	G	A	0.465557
ebi-a-GCST90000026	Appendicular lean mass	120090996	0.000239999	0.00285016	205513	-0.0101387	8	G	A	0.459308
met-d-L_HDL_FC_pct	Free cholesterol to total lipids ratio in large HDL	120090996	0.000259998	0.00386213		-0.0125115	8	G	A	0.461519
ukb-d-4803_0	Tinnitus: No, never	120090996	0.000300372	0.00188095	117882	-0.00679979	8	G	A	0.461843
ukb-a-66	Non-cancer illness code self-reported: asthma	120090996	0.000315079	0.000786009	337159	0.00283169	8	G	A	0.46091
ukb-a-176	Treatment/medication code: atorvastatin	120090996	0.000332797	0.000419389	337159	0.00150493	8	G	A	0.46091
ubm-a-2114	NET100 0958	120090996	0.000338844	0.0156	7916	0.0559	8	G	A	0.46032
ukb-b-19409	Diagnoses - secondary ICD10: R10.4 Other and unspecified abdominal pain	120090996	0.000379997	0.000208933	463010	0.00074213	8	G	A	0.460233
ebi-a-GCST90012001	Epidermal growth factor levels	120090996	0.000392302	0.0149	21758	0.0527	8	G	A	0.4251
met-d-XL_HDL_FC	Free cholesterol in very large HDL	120090996	0.000420001	0.00387228		-0.0127255	8	G	A	0.461519
ubm-a-562	IDP dMRI TBSS OD Sagittal stratum R	120090996	0.00042658	0.0154	7916	-0.0542	8	G	A	0.46032
finn-b-T1D_WIDE1	Type 1 diabetes, wide definition, subgroup 1	120090996	0.0004563	0.0235		-0.0823	8	G	A	0.4095
ukb-b-7432	Number of times snap-button pressed	120090996	0.000460002	0.000706551	460910	0.00247604	8	G	A	0.460319
ubm-a-1264	NET100 0108	120090996	0.000489779	0.0158	7916	-0.055	8	G	A	0.46032
ukb-b-11867	Treatment/medication code: tamsulosin	120090996	0.0005	0.000187703	462933	0.000653774	8	G	A	0.460235
finn-b-L12_DERM_NAS	Other and unspecified dermatitis (L12_DERM_NAS)	120090996	0.000515395	0.0166		-0.0576	8	G	A	0.4098
ukb-b-17918	Treatment/medication code: levothyroxine sodium	120090996	0.000560003	0.000411549	462933	-0.00142005	8	G	A	0.460235
finn-b-E4_DM1	Type 1 diabetes	120090996	0.000585006	0.0213		-0.0731	8	G	A	0.4095
ukb-a-281	Leg predicted mass (left)	120090996	0.000606806	0.00160149	331253	-0.00549084	8	G	A	0.46091
finn-b-L12_LICHSIMPANDPRURIGO	Lichen simplex chronicus and prurigo	120090996	0.000629898	0.0498		-0.1703	8	G	A	0.4102
ukb-a-277	Leg predicted mass (right)	120090996	0.000647709	0.00160132	331285	-0.00546185	8	G	A	0.46091
ukb-d-30680_raw	Calcium	120090996	0.000655934	0.00023483	315153	0.00080016	8	G	A	0.46047
ukb-a-280	Leg fat-free mass (left)	120090996	0.000658052	0.00161244	331258	-0.0054928	8	G	A	0.46091
ukb-b-18335	Wheeze or whistling in the chest in last year	120090996	0.000680002	0.00085577	453959	0.00290867	8	G	A	0.460111
prot-a-1493	Interleukin-19	120090996	0.000691831	0.025	3301	-0.085	8	G	A	0.46007
ubm-a-1550	NET100 0394	120090996	0.000707946	0.0158	7916	-0.0535	8	G	A	0.46032
ukb-d-30120_irnt	Lymphocyte count	120090996	0.000712066	0.00239476	349856	0.00810606	8	G	A	0.460438
ukb-e-3077_AFR	Seating box height	120090996	0.000713707	0.09915		-0.3355	8	G	A	0.7716
ukb-a-276	Leg fat-free mass (right)	120090996	0.000723586	0.00161182	331285	-0.00544879	8	G	A	0.46091
ukb-b-19379	Impedance of arm (left)	120090996	0.000729995	0.00142261	454850	0.00480775	8	G	A	0.460233
finn-b-AUTOIMMUNE	Autoimmune diseases	120090996	0.000758298	0.009		-0.0303	8	G	A	0.4098
ieu-b-4862	Chronotype	120090996	0.000759994	0.00401335		-0.013541	8	G	A	0.459429
ukb-d-30680_irnt	Calcium	120090996	0.00078482	0.002502	315153	0.0084021	8	G	A	0.46047
finn-b-E4_DM1NASCOMP	Type 1 diabetes with other specified/multiple/unspecified complications	120090996	0.000800295	0.0272		-0.0913	8	G	A	0.4097
ukb-b-19921	Impedance of whole body	120090996	0.000870001	0.00152658	454840	0.0050817	8	G	A	0.460243
eqtl-a-ENSG00000136982	ENSG00000136982	120090996	0.000872831	0.011947	31569	-0.0397656	8	G	A	0.455141
finn-b-L12_DERMATITISNAS	Other and unspecified dermatitis (L12_DERMATITISNAS)	120090996	0.000886094	0.015		-0.0498	8	G	A	0.4098
ukb-d-4803_14	Tinnitus: Yes, but not now, but have in the past	120090996	0.000904607	0.00130498	117882	0.00433086	8	G	A	0.461843
finn-b-L12_PRURIGONOD	Prurigo nodularis	120090996	0.000909599	0.0824		-0.2734	8	G	A	0.4103
ebi-a-GCST90000503	Tumor necrosis factor ligand superfamily member 11 levels	120090996	0.00091717	0.04721	982	-0.1565	8	G	A
met-d-L_HDL_PL_pct	Phospholipids to total lipids ratio in large HDL	120090996	0.000920005	0.00402146		0.012645	8	G	A	0.461519
ukb-b-13378	Birth weight	120090996	0.000920005	0.0027251	261932	-0.00903444	8	G	A	0.460139
ukb-b-1732	3mm asymmetry angle (right)	120090996	0.000920005	0.00464041	94258	0.0153749	8	G	A	0.461875
ebi-a-GCST90011304	C_Betaproteobacteria abundance	120090996	0.000974765	0.0156988	8956	0.0517702	8	G	A
