# Supplementary material for: Causal effects for genetic variants of osteoprotegerin on the risk of acute myocardial infarction and coronary heart disease: A two-sample Mendelian randomization study
Source: Front Cardiovasc Med. 2023 Mar 7;10:1041231. doi: 10.3389/fcvm.2023.1041231 (PMC10028206; doi:10.3389/fcvm.2023.1041231)
Supplement: Supplementary file 4 [file Table_5.XLSX]

## Sheet: Sheet1
ID	Trait	Position	P	SE	N	Beta	CHR	EA	NEA	EAF
ebi-a-GCST90012002	Osteoprotegerin levels	119486286	4.35201e-10	0.0131	21758	-0.0818	8	T	C	0.1438
ukb-b-7408	Average total household income before tax	119486286	5.89997e-05	0.00378514	397751	0.0152016	8	T	C	0.142911
prot-a-695	Casein kinase II subunit alpha	119486286	8.31764e-05	0.0359	3301	-0.1415	8	T	C	0.13992
prot-a-3162	NKG2D ligand 3	119486286	0.0001	0.0359	3301	-0.1399	8	T	C	0.13992
ukb-a-27	Average weekly champagne plus white wine intake	119486286	0.000153469	0.0035072	240864	0.0132763	8	T	C	0.142024
ubm-a-2825	DKTatlas rh fusiform area	119486286	0.00018197	0.016	7916	0.0597	8	T	C	0.14787
ukb-e-6162_p1_MID	Types of transport used (excluding work)	119486286	0.000203002	0.105		-0.3902	8	T	C	0.872
ebi-a-GCST90011998	Growth differentiation factor-15 levels	119486286	0.000251299	0.013	21758	-0.0476	8	T	C	0.1443
ubm-a-2752	a2009s lh G&S cingul-Ant area	119486286	0.000288403	0.016	7916	0.0579	8	T	C	0.14787
ubm-a-2726	DKTatlas lh medialorbitofrontal area	119486286	0.000316228	0.0153	7916	0.055	8	T	C	0.14787
ebi-a-GCST90017028	Gut microbiota abundance (genus Lachnospiraceae UCG010 id.11330)	119486286	0.000339438	0.017484	14306	-0.0610182	8	T	C
prot-a-1520	Cytokine receptor common subunit gamma	119486286	0.000346737	0.0359	3301	-0.1286	8	T	C	0.13992
ebi-a-GCST006250	Intelligence	119486286	0.000382199	0.00385609	269867	0.0136968	8	T	C
prot-a-2592	Ubiquitin	119486286	0.000398107	0.0359	3301	-0.1273	8	T	C	0.13992
prot-a-18	Low molecular weight phosphotyrosine protein phosphatase	119486286	0.000416869	0.0359	3301	-0.1269	8	T	C	0.13992
ubm-a-2522	NET100 1366	119486286	0.000436516	0.0224	7916	-0.0788	8	T	C	0.14787
eqtl-a-ENSG00000177570	ENSG00000177570	119486286	0.000551925	0.0175501	31567	-0.06062	8	T	C	0.132455
ubm-a-2746	DKTatlas lh WhiteSurfArea area	119486286	0.000562341	0.0105	7916	0.0364	8	T	C	0.14787
finn-b-RX_CROHN_1STLINE	First line medication for Crohns disease	119486286	0.000568604	0.0131		0.0453	8	T	C	0.1285
ubm-a-2860	a2009s rh G&S cingul-Mid-Post area	119486286	0.00057544	0.0172	7916	0.0591	8	T	C	0.14787
ukb-b-6811	Time spent outdoors in winter	119486286	0.00061	0.00189932	364465	-0.00650958	8	T	C	0.142385
prot-a-3126	Thioredoxin reductase 1, cytoplasmic	119486286	0.000645654	0.036	3301	-0.1227	8	T	C	0.13992
prot-a-2627	Serine--tRNA ligase, mitochondrial	119486286	0.000660693	0.036	3301	-0.1224	8	T	C	0.13992
prot-a-3261	Zinc finger protein 174	119486286	0.000676083	0.036	3301	0.1222	8	T	C	0.13992
prot-a-2170	Serine/threonine-protein kinase PAK 4	119486286	0.000707946	0.036	3301	-0.1218	8	T	C	0.13992
ebi-a-GCST90011633	OTU99_137 (Ruminococcus) prevalence	119486286	0.00070819	0.088737	8956	0.300498	8	T	C
ebi-a-GCST90011565	OTU97_117 (Ruminococcus) prevalence	119486286	0.00070819	0.088737	8956	0.300498	8	T	C
ukb-e-845_EAS	Age completed full time education	119486286	0.000737004	0.03289		0.111	8	T	C	0.7702
ukb-e-6141_p2_MID	How are people in household related to participant	119486286	0.000754206	0.1073		-0.3614	8	T	C	0.8667
prot-a-827	Protein delta homolog 1	119486286	0.000776247	0.036	3301	0.1208	8	T	C	0.13992
ukb-e-102500_AFR	Other savoury snack intake	119486286	0.000803193	0.02625		-0.088	8	T	C	0.92867
ebi-a-GCST90011713	TestASV_38 (Ruminococcus) prevalence	119486286	0.000807328	0.0891906	8956	0.298812	8	T	C
ukb-e-24010_MID	Inverse distance to the nearest road	119486286	0.000813898	0.04832		0.1618	8	T	C	0.8402
prot-a-2868	Signal transducer and activator of transcription 1-alpha/beta	119486286	0.000831764	0.036	3301	-0.1203	8	T	C	0.13992
ebi-a-GCST90016939	Gut microbiota abundance (family Family XIII id.1957)	119486286	0.000840253	0.0156662	14306	-0.0526284	8	T	C
ubm-a-2853	a2009s rh G&S frontomargin area	119486286	0.000870964	0.0182	7916	0.0607	8	T	C	0.14787
ubm-a-2580	NET100 1424	119486286	0.000912011	0.0223	7916	0.074	8	T	C	0.14787
prot-a-236	Apoptosis regulator Bcl-2	119486286	0.000912011	0.036	3301	-0.1192	8	T	C	0.13992
prot-a-159	AT-rich interactive domain-containing protein 3A	119486286	0.000912011	0.036	3301	-0.1193	8	T	C	0.13992
ubm-a-2819	a2009s lh S temporal sup area	119486286	0.000933254	0.0171	7916	0.0567	8	T	C	0.14787
finn-b-NECROVASC_FG	Other necrotizing vasculopathies (FG)	119486286	0.000984895	0.0747		0.2461	8	T	C	0.1286
