# Supplementary material for: Causal effects for genetic variants of osteoprotegerin on the risk of acute myocardial infarction and coronary heart disease: A two-sample Mendelian randomization study
Source: Front Cardiovasc Med. 2023 Mar 7;10:1041231. doi: 10.3389/fcvm.2023.1041231 (PMC10028206; doi:10.3389/fcvm.2023.1041231)
Supplement: Supplementary file 6 [file Table_7.XLSX]

## Sheet: Sheet1
ID	Trait	Position	P	SE	N	Beta	CHR	EA	NEA	EAF
ebi-a-GCST90012044	TNF-related activation-induced cytokine levels	172223982	1.71593e-45	0.0305	21758	-0.4313	3	C	T	0.0372
ebi-a-GCST90012011	TNF-related apoptosis-inducing ligand levels	172223982	8.13954e-41	0.0314	21758	-0.4203	3	C	T	0.0376
ebi-a-GCST90013405	Liver enzyme levels (alanine transaminase)	172223982	7.10068e-33	0.000975641	437267	-0.0113338	3	C	T	0.041531
ukb-d-30620_irnt	Alanine aminotransferase	172223982	3.36047e-27	0.0056054	344136	-0.060556	3	C	T	0.041692
ebi-a-GCST004424	TRAIL levels	172223982	1.19509e-23	0.0374	8186	-0.3745	3	C	T
ukb-d-30650_irnt	Aspartate aminotransferase	172223982	5.69246e-23	0.0057384	342990	-0.056635	3	C	T	0.041693
ebi-a-GCST90012110	Sex hormone-binding globulin levels adjusted for BMI	172223982	3.80014e-22	0.00209948	368929	-0.020726	3	C	T	0.041603
ebi-a-GCST90012108	Sex hormone-binding globulin levels adjusted for BMI	172223982	9.09913e-21	0.00289064	180094	-0.0260381	3	C	T	0.041752
prot-b-42	TNF receptor superfamily member 1B	172223982	1.28499e-16	0.0932	3394	-0.7754	3	C	T	0.0298
ukb-d-30730_irnt	Gamma glutamyltransferase	172223982	7.8343e-16	0.0055697	344104	0.044876	3	C	T	0.0417
eqtl-a-ENSG00000121858	ENSG00000121858	172223982	1.55132e-15	0.0316117	31569	-0.252031	3	C	T	0.0366309
ebi-a-GCST90012109	Sex hormone-binding globulin levels	172223982	1.10002e-14	0.0030855	180726	-0.0233543	3	C	T	0.041706
ebi-a-GCST90012111	Sex hormone-binding globulin levels	172223982	4.00037e-14	0.00233958	370125	-0.0184391	3	C	T	0.041562
ukb-d-30730_raw	Gamma glutamyltransferase	172223982	4.84395e-13	0.25108	344104	1.8153	3	C	T	0.0417
ukb-d-30620_raw	Alanine aminotransferase	172223982	6.09397e-13	0.081548	344136	-0.58704	3	C	T	0.041692
ukb-d-30190_irnt	Monocyte percentage	172223982	1.88365e-11	0.00579383	349861	-0.0389055	3	C	T	0.0417303
ieu-b-4871	Sex hormone binding globulin (SHBG)	172223982	3.50026e-11	0.00795941		-0.0527108	3	C	T	0.041626
ebi-a-GCST90002304	Hematocrit	172223982	1.36e-10	0.004624	562259	-0.029709	3	C	T	0.041649
ukb-d-30770_irnt	IGF-1	172223982	2.67147e-10	0.0058276	342439	0.036813	3	C	T	0.041706
ebi-a-GCST90012002	Osteoprotegerin levels	172223982	3.01301e-10	0.0278	21758	0.1751	3	C	T	0.0384
ebi-a-GCST90016666	Liver volume	172223982	3.40001e-10	0.0177312	32860	0.111369	3	C	T	0.040649
ukb-d-30770_raw	IGF-1	172223982	1.3202e-09	0.033053	342439	0.20047	3	C	T	0.041706
ieu-b-31	monocyte cell count	172223982	1.98002e-09	0.00486	477179	-0.029179	3	C	T	0.041786
ukb-d-30830_irnt	SHBG	172223982	7.61676e-09	0.0056963	312215	-0.032907	3	C	T	0.041601
ebi-a-GCST004609	Monocyte percentage of white cells	172223982	2.84302e-08	0.00882942	170494	-0.0490106	3	C	T	0.0428
ukb-d-30130_irnt	Monocyte count	172223982	3.75284e-08	0.00580344	349856	-0.0319319	3	C	T	0.0417295
ukb-d-30030_irnt	Haematocrit percentage	172223982	9.65273e-08	0.00487765	350475	-0.0260138	3	C	T	0.041729
ukb-d-30870_raw	Triglycerides	172223982	1.13039e-07	0.0060121	343992	0.031891	3	C	T	0.041718
ebi-a-GCST004608	Granulocyte percentage of myeloid white cells	172223982	1.894e-07	0.00886048	169545	0.0461581	3	C	T	0.0427
ukb-d-30080_irnt	Platelet count	172223982	1.98372e-07	0.00579503	350474	0.0301397	3	C	T	0.0417291
ukb-d-30020_irnt	Haemoglobin concentration	172223982	2.29456e-07	0.00474536	350474	-0.0245517	3	C	T	0.0417291
ukb-d-30600_irnt	Albumin	172223982	3.88428e-07	0.0061866	315268	0.031395	3	C	T	0.041581
ukb-d-30600_raw	Albumin	172223982	4.86138e-07	0.016164	315268	0.081334	3	C	T	0.041581
ukb-d-30090_irnt	Platelet crit	172223982	6.57522e-07	0.00569724	350471	0.0283358	3	C	T	0.0417294
ebi-a-GCST90012106	Sex hormone-binding globulin levels adjusted for BMI	172223982	6.80002e-07	0.00309805	188908	-0.0148466	3	C	T	0.041455
ieu-b-111	triglycerides	172223982	1.7e-06	0.00499356		0.0238718	3	C	T	0.041528
ieu-a-89	Height	172223982	3.09999e-06	0.0084	234637	0.039	3	C	T	0.025
ebi-a-GCST90012021	TNF-related apoptosis-inducing ligand receptor 2 levels	172223982	4.76003e-06	0.0279	21758	0.1278	3	C	T	0.0384
ukb-d-30870_irnt	Triglycerides	172223982	1.04749e-05	0.005819	343992	0.025645	3	C	T	0.041718
ukb-d-30830_raw	SHBG	172223982	1.23259e-05	0.15956	312215	-0.69757	3	C	T	0.041601
ebi-a-GCST004607	Plateletcrit	172223982	1.438e-05	0.00905232	164339	0.0392692	3	C	T	0.0429
met-d-GlycA	Glycoprotein acetyls	172223982	1.5e-05	0.0103105		0.0474548	3	C	T	0.041783
ukb-b-10787	Standing height	172223982	2.19999e-05	0.00327058	461950	0.0138859	3	C	T	0.041555
ukb-d-30650_raw	Aspartate aminotransferase	172223982	2.79808e-05	0.063139	342990	-0.26451	3	C	T	0.041693
ebi-a-GCST004603	Platelet count	172223982	2.79898e-05	0.00901844	166066	0.03778	3	C	T	0.0429
ebi-a-GCST90012113	Total testosterone levels	172223982	3.50002e-05	0.00761121	194453	-0.0310635	3	C	T	0.041686
ukb-d-30270_irnt	Mean sphered cell volume	172223982	3.78765e-05	0.00600634	344729	-0.0247468	3	C	T	0.0417419
ukb-b-9324	Number of trend entries	172223982	4.30002e-05	0.0127189	68426	0.0520194	3	C	T	0.04189
met-d-L_LDL_CE_pct	Cholesteryl esters to total lipids ratio in large LDL	172223982	7.79992e-05	0.0103827		0.0425885	3	C	T	0.041783
ebi-a-GCST90000502	Tumor necrosis factor ligand superfamily member 10 levels	172223982	9.35578e-05	0.1334	982	-0.52115	3	C	T
ieu-b-4870	Sex hormone binding globulin (SHBG)	172223982	0.000109999	0.00744067		-0.0288009	3	C	T	0.041296
ubm-a-1773	NET100 0617	172223982	0.000147911	0.0396	7916	0.1503	3	C	T	0.040685
ukb-d-30040_irnt	Mean corpuscular volume	172223982	0.000164589	0.00594027	350473	-0.0223829	3	C	T	0.0417292
ukb-d-22630_0	Day shifts worked: Shift pattern was worked for some (but not all) of job	172223982	0.000176445	0.00555295	25697	0.0208297	3	C	T	0.0425728
prot-a-2945	Teneurin-3	172223982	0.000177828	0.061	3301	0.2285	3	C	T	0.04279
met-d-XS_VLDL_TG_pct	Triglycerides to total lipids ratio in very small VLDL	172223982	0.000179999	0.00984308		0.0388122	3	C	T	0.041783
met-d-L_VLDL_CE_pct	Cholesteryl esters to total lipids ratio in large VLDL	172223982	0.0002	0.00990733		-0.0403813	3	C	T	0.041787
ukb-b-18674	Ever unenthusiastic/disinterested for a whole week	172223982	0.0002	0.00445508	146542	-0.016561	3	C	T	0.041312
ieu-b-4865	Total Testosterone	172223982	0.000269998	0.00777198		-0.0282914	3	C	T	0.041644
prot-a-1867	Multiple coagulation factor deficiency protein 2	172223982	0.000288403	0.061	3301	-0.2212	3	C	T	0.04279
ukb-e-3606_CSA	Chest pain or discomfort walking normally	172223982	0.000296101	0.2404		-0.8699	3	C	T	0.98144
ebi-a-GCST90012107	Sex hormone-binding globulin levels	172223982	0.000309999	0.00356357	189473	-0.0120597	3	C	T	0.041419
prot-a-2187	Prostate and testis expressed protein 4	172223982	0.000346737	0.061	3301	0.2181	3	C	T	0.04279
met-d-L_VLDL_C_pct	Cholesterol to total lipids ratio in large VLDL	172223982	0.000350002	0.0101132		-0.0390964	3	C	T	0.041787
met-d-XS_VLDL_C_pct	Cholesterol to total lipids ratio in very small VLDL	172223982	0.000359998	0.00981925		-0.0366922	3	C	T	0.041783
met-d-XS_VLDL_CE_pct	Cholesteryl esters to total lipids ratio in very small VLDL	172223982	0.000389996	0.00976813		-0.0362086	3	C	T	0.041783
ukb-d-30260_irnt	Mean reticulocyte volume	172223982	0.000394421	0.00600073	344728	-0.0212655	3	C	T	0.0417421
met-d-L_LDL_PL_pct	Phospholipids to total lipids ratio in large LDL	172223982	0.000409996	0.0103569		-0.0390723	3	C	T	0.041783
ukb-a-575	Diagnoses - main ICD10: N32 Other disorders of bladder	172223982	0.000413981	0.000551398	337199	0.00194701	3	C	T	0.041308
finn-b-G6_SLEEPDISOTH	Other sleepdisorders	172223982	0.000420601	0.0875		-0.3087	3	C	T	0.04633
ukb-b-12836	Fried potatoes intake	172223982	0.000430002	0.0153756	64949	-0.0541587	3	C	T	0.041881
ieu-a-1126	Breast cancer (Combined Oncoarray; iCOGS; GWAS meta analysis)	172223982	0.0004314	0.0159	228951	0.0558	3	C	T	0.0401
ebi-a-GCST004988	Breast cancer	172223982	0.0004314	0.0159	139274	0.0558	3	C	T	0.0401
ukb-a-395	Number of trend entries	172223982	0.000451638	0.0150743	49623	0.0528828	3	C	T	0.041308
ubm-a-887	NODEamps25 0017	172223982	0.000457088	0.0375	7916	-0.1316	3	C	T	0.040685
ukb-b-11076	ECG, phase time	172223982	0.000470002	0.0127701	68426	0.0446495	3	C	T	0.04189
ukb-b-7551	Maximum workload during fitness test	172223982	0.000479999	0.0116594	68425	0.0406839	3	C	T	0.04189
ieu-b-4814	Height	172223982	0.000527995	0.0698	98637	0.242	3	C	T
ebi-a-GCST90002386	High light scatter reticulocyte percentage of red cells	172223982	0.000549997	0.00534118	408112	0.0184636	3	C	T	0.04165
ukb-a-376	Ever unenthusiastic/disinterested for a whole week	172223982	0.000551099	0.00524774	106868	-0.0181294	3	C	T	0.041308
met-d-M_VLDL_PL_pct	Phospholipids to total lipids ratio in medium VLDL	172223982	0.000569994	0.00993619		-0.0366084	3	C	T	0.041783
ukb-e-23125_CSA	Arm fat-free mass (left)	172223982	0.000712492	0.02981		0.1009	3	C	T	0.97063
met-d-S_VLDL_CE_pct	Cholesteryl esters to total lipids ratio in small VLDL	172223982	0.000729995	0.0102158		-0.0393329	3	C	T	0.041783
met-d-L_LDL_FC_pct	Free cholesterol to total lipids ratio in large LDL	172223982	0.000840001	0.00987754		-0.0339662	3	C	T	0.041783
met-d-XL_VLDL_FC_pct	Free cholesterol to total lipids ratio in very large VLDL	172223982	0.000899995	0.0100407		-0.0354963	3	C	T	0.041758
ubm-a-3063	DKTatlas rh insula thickness	172223982	0.000912011	0.0374	7916	0.124	3	C	T	0.040685
ukb-e-3751_CSA	Chest pain or discomfort when walking uphill or hurrying	172223982	0.000947393	0.3462		-1.144	3	C	T	0.98797
met-d-M_VLDL_FC_pct	Free cholesterol to total lipids ratio in medium VLDL	172223982	0.000980009	0.00984848		-0.035051	3	C	T	0.041783
ukb-b-12854	Arm fat percentage (right)	172223982	0.000980009	0.00383671	454789	-0.0126455	3	C	T	0.041595
ieu-b-115	Fasting insulin	172223982	0.000987006	0.0088	51750	-0.029	3	C	T
ebi-a-GCST005185	Fasting blood insulin	172223982	0.000987006	0.0088	51750	-0.029	3	C	T	0.975
ukb-e-30880_CSA	Urate	172223982	0.00099291	0.04077		0.1342	3	C	T	0.97121
