# Supplementary material for: Causal effects for genetic variants of osteoprotegerin on the risk of acute myocardial infarction and coronary heart disease: A two-sample Mendelian randomization study
Source: Front Cardiovasc Med. 2023 Mar 7;10:1041231. doi: 10.3389/fcvm.2023.1041231 (PMC10028206; doi:10.3389/fcvm.2023.1041231)
Supplement: Supplementary file 7 [file Table_8.XLSX]

## Sheet: Sheet1
ID	Trait	Position	P	SE	N	Beta	CHR	EA	NEA	EAF
ebi-a-GCST90012108	Sex hormone-binding globulin levels adjusted for BMI	94844947	1.1995e-252	0.00414096	180094	0.133014	14	T	C	0.019831
ebi-a-GCST90012110	Sex hormone-binding globulin levels adjusted for BMI	94844947	8.3946e-240	0.00299834	368929	0.0964206	14	T	C	0.019996
ebi-a-GCST90012109	Sex hormone-binding globulin levels	94844947	1.1995e-232	0.00441884	180726	0.138303	14	T	C	0.019823
ebi-a-GCST90012111	Sex hormone-binding globulin levels	94844947	1.90108e-205	0.00333901	370125	0.100978	14	T	C	0.019993
ukb-d-30600_irnt	Albumin	94844947	3.86367e-202	0.0087339	315268	0.26514	14	T	C	0.020227
ukb-d-30600_raw	Albumin	94844947	9.18333e-200	0.02282	315268	0.68863	14	T	C	0.020227
ieu-b-4871	Sex hormone binding globulin (SHBG)	94844947	1.79887e-198	0.0114655		0.344615	14	T	C	0.019531
met-d-Albumin	Albumin	94844947	7.29458e-185	0.0147921		0.428915	14	T	C	0.019977
ukb-d-30830_irnt	SHBG	94844947	1.55955e-128	0.008043	312215	0.19408	14	T	C	0.020247
prot-a-1942	39S ribosomal protein L33, mitochondrial	94844947	4.2658e-109	0.0784	3301	1.7387	14	T	C	0.02269
ukb-d-30830_raw	SHBG	94844947	1.81552e-106	0.22532	312215	4.9402	14	T	C	0.020247
finn-b-E4_PLASMAPROT	Disorders of plasma-protein metabolism, not elsewhere classified	94844947	7.36207e-105	1.2901		28.0558	14	T	C	0.01974
ukb-b-10787	Standing height	94844947	1.49968e-102	0.00471943	461950	0.101475	14	T	C	0.019759
ebi-a-GCST90012113	Total testosterone levels	94844947	1.20005e-95	0.0108846	194453	0.221657	14	T	C	0.019899
ieu-b-4865	Total Testosterone	94844947	1.50003e-81	0.0111762		0.213781	14	T	C	0.019619
met-d-GlycA	Glycoprotein acetyls	94844947	3.80014e-80	0.0147322		-0.279404	14	T	C	0.019973
ukb-a-389	Standing height	94844947	6.49232e-78	0.00609701	336474	0.113956	14	T	C	0.0204301
prot-a-3262	Zinc finger protein 175	94844947	2.45471e-66	0.0804	3301	1.3836	14	T	C	0.02269
ukb-d-30850_raw	Testosterone	94844947	4.94652e-65	0.024096	312102	0.41045	14	T	C	0.020102
ebi-a-GCST90013405	Liver enzyme levels (alanine transaminase)	94844947	3.80014e-63	0.00139548	437267	0.0230928	14	T	C	0.019854
ukb-d-30620_irnt	Alanine aminotransferase	94844947	6.26902e-56	0.0079238	344136	0.12487	14	T	C	0.020299
ukb-d-30860_irnt	Total protein	94844947	6.59174e-55	0.008924	314921	0.1393	14	T	C	0.020227
ukb-d-30860_raw	Total protein	94844947	2.7052e-54	0.035996	314921	0.55863	14	T	C	0.020227
ebi-a-GCST90012011	TNF-related apoptosis-inducing ligand levels	94844947	1.18713e-51	0.0433	21758	0.6551	14	T	C	0.0202
ukb-d-30610_irnt	Alkaline phosphatase	94844947	7.77678e-51	0.0082545	344292	0.12381	14	T	C	0.020292
prot-a-19	Lysosomal acid phosphatase	94844947	6.16595e-49	0.0814	3301	1.1964	14	T	C	0.02269
ukb-d-30650_irnt	Aspartate aminotransferase	94844947	8.35988e-45	0.0081077	342990	0.11388	14	T	C	0.020321
ukb-d-30680_irnt	Calcium	94844947	2.28349e-44	0.0088105	315153	0.12313	14	T	C	0.020224
ukb-d-30680_raw	Calcium	94844947	1.77256e-43	0.00082692	315153	0.011435	14	T	C	0.020224
ebi-a-GCST90012106	Sex hormone-binding globulin levels adjusted for BMI	94844947	3.10027e-43	0.00441138	188908	0.0609132	14	T	C	0.02015
ukb-d-30610_raw	Alkaline phosphatase	94844947	1.17355e-42	0.2211	344292	3.0271	14	T	C	0.020292
ukb-b-16881	Sitting height	94844947	1e-40	0.00540695	461536	0.0722474	14	T	C	0.019768
ebi-a-GCST90012104	Bioavailable testosterone levels	94844947	9.49948e-39	0.00714536	382988	-0.0915661	14	T	C	0.019975
ukb-b-6235	Operation code: cholecystectomy/gall bladder removal	94844947	3.10027e-37	0.00144928	462933	0.0184788	14	T	C	0.019753
prot-a-2009	Neutrophil cytosol factor 2	94844947	3.16228e-37	0.082	3301	1.0455	14	T	C	0.02269
prot-a-2274	Serine/threonine-protein kinase pim-1	94844947	4.2658e-36	0.0821	3301	1.0295	14	T	C	0.02269
ukb-a-195	Sitting height	94844947	2.38891e-34	0.00663277	336172	0.0810709	14	T	C	0.0204301
ebi-a-GCST90012107	Sex hormone-binding globulin levels	94844947	9.79941e-34	0.00506756	189473	0.0627387	14	T	C	0.020153
prot-a-2786	Synaptosomal-associated protein 25	94844947	6.76083e-33	0.0822	3301	0.9825	14	T	C	0.02269
ukb-d-30710_irnt	C-reactive protein	94844947	2.19331e-32	0.0084753	343524	-0.10043	14	T	C	0.020304
ieu-b-4870	Sex hormone binding globulin (SHBG)	94844947	6.90081e-32	0.0106081		0.124662	14	T	C	0.019899
ebi-a-GCST90012102	Bioavailable testosterone levels	94844947	1.69981e-31	0.00903335	188507	-0.103971	14	T	C	0.02015
ukb-b-6852	3mm strong meridian (right)	94844947	1e-27	0.0152919	96007	-0.166865	14	T	C	0.02016
ukb-b-11113	3mm weak meridian (left)	94844947	2.70023e-27	0.0153526	95998	-0.166173	14	T	C	0.020026
ukb-b-14664	3mm strong meridian (left)	94844947	2.70023e-27	0.0153299	95998	-0.165912	14	T	C	0.020026
met-d-bOHbutyrate	3-Hydroxybutyrate	94844947	7.50067e-27	0.0147558		-0.158295	14	T	C	0.020014
ukb-b-13506	3mm weak meridian (right)	94844947	8.9002e-27	0.0153006	96007	-0.163906	14	T	C	0.02016
finn-b-E4_METABO	Other metabolic disorders	94844947	2.51594e-26	0.1448		1.5377	14	T	C	0.01976
ukb-d-30620_raw	Alanine aminotransferase	94844947	4.10299e-25	0.11529	344136	1.1936	14	T	C	0.020299
ukb-a-35	Comparative height size at age 10	94844947	1.4832e-24	0.00585527	332021	0.0598933	14	T	C	0.0204301
ukb-d-30850_irnt	Testosterone	94844947	1.23652e-23	0.0054393	312102	0.054509	14	T	C	0.020102
ukb-b-11452	6mm strong meridian (right)	94844947	1.29987e-23	0.016241	84303	-0.162632	14	T	C	0.020177
eqtl-a-ENSG00000197249	ENSG00000197249	94844947	1.33383e-23	0.0453543	28134	0.454146	14	T	C	0.0174021
ukb-b-13416	6mm weak meridian (right)	94844947	6.59933e-23	0.016277	84303	-0.160386	14	T	C	0.020177
ukb-b-13538	6mm weak meridian (left)	94844947	8.30042e-23	0.0164703	83410	-0.161913	14	T	C	0.019842
eqtl-a-ENSG00000119632	ENSG00000119632	94844947	2.23718e-22	0.0453632	23644	-0.441393	14	T	C	0.0174021
ukb-b-645	6mm strong meridian (left)	94844947	5.70033e-22	0.0164032	83410	-0.158039	14	T	C	0.019842
ieu-b-4814	Height	94844947	1.9391e-19	0.1036	90867	0.9343	14	T	C
prot-a-3232	WNT1-inducible-signaling pathway protein 3	94844947	2.81838e-19	0.083	3301	0.7449	14	T	C	0.02269
ukb-d-30650_raw	Aspartate aminotransferase	94844947	3.57108e-19	0.089212	342990	0.79845	14	T	C	0.020321
ebi-a-GCST90002386	High light scatter reticulocyte percentage of red cells	94844947	3.80014e-19	0.00768027	408112	-0.0686881	14	T	C	0.019762
finn-b-O15_ICP_WIDE	Intrahepatic Cholestasis of Pregnancy (ICP), incl. ICD-8	94844947	1.03705e-18	0.1652		1.4591	14	T	C	0.01954
prot-a-3124	Thioredoxin domain-containing protein 5	94844947	1.09648e-18	0.083	3301	0.7328	14	T	C	0.02269
prot-a-842	DnaJ homolog subfamily B member 9	94844947	1.69824e-18	0.083	3301	0.7288	14	T	C	0.02269
ukb-d-30290_irnt	High light scatter reticulocyte percentage	94844947	2.05921e-18	0.00852324	344729	-0.0746167	14	T	C	0.0203247
finn-b-O15_ICP	Intrahepatic Cholestasis of Pregnancy (ICP)	94844947	2.25216e-18	0.1949		1.7039	14	T	C	0.01954
ukb-b-4080	Ankle spacing width	94844947	3.19963e-18	0.00814289	265753	0.0708844	14	T	C	0.01978
ukb-d-30720_irnt	Cystatin C	94844947	3.72392e-18	0.007725	344264	0.06711	14	T	C	0.020295
finn-b-O15_ICP_EXMORE	Intrahepatic Cholestasis of Pregnancy (ICP) (more controls excluded)	94844947	3.84415e-18	0.1933		1.6788	14	T	C	0.01949
ebi-a-GCST90012114	Total testosterone levels	94844947	1.10002e-17	0.00460163	425097	0.0399493	14	T	C	0.02
ukb-d-30300_irnt	High light scatter reticulocyte count	94844947	1.18386e-17	0.00846102	344729	-0.0723836	14	T	C	0.0203247
ieu-b-4869	Bioavailable Testosterone	94844947	1.20005e-17	0.0119143		-0.101929	14	T	C	0.019514
finn-b-CHOLELITH_BROAD	Cholelithiasis, broad definition with cholecystitis	94844947	2.18524e-17	0.0428		0.3635	14	T	C	0.01966
ukb-d-30240_irnt	Reticulocyte percentage	94844947	3.60413e-17	0.00852326	344728	-0.0718132	14	T	C	0.0203247
finn-b-K11_CHOLELITH	Cholelithiasis	94844947	4.3944e-17	0.0437		0.3675	14	T	C	0.01964
ukb-b-7953	Forced vital capacity (FVC)	94844947	1.39991e-16	0.00592126	421986	0.0489397	14	T	C	0.019693
ieu-b-105	FVC	94844947	1.99986e-16	0.00637559		0.0524254	14	T	C	0.019746
finn-b-K11_GALLBILPANC	Disorders of gallbladder, biliary tract and pancreas	94844947	4.94652e-16	0.0392		0.3181	14	T	C	0.01967
ukb-d-30250_irnt	Reticulocyte count	94844947	8.36951e-16	0.00841448	344729	-0.0677287	14	T	C	0.0203247
ukb-b-14713	Forced vital capacity (FVC), Best measure	94844947	1e-15	0.00647861	345665	0.051988	14	T	C	0.019746
ukb-a-71	Non-cancer illness code self-reported: cholelithiasis/gall stones	94844947	1.17761e-15	0.00109617	337159	0.00877719	14	T	C	0.0204301
ukb-b-8607	Ankle spacing width (right)	94844947	1.39991e-15	0.0111459	146181	0.0890119	14	T	C	0.020023
ukb-b-9127	Illnesses of father: Chronic bronchitis/emphysema	94844947	1.39991e-15	0.00254634	402389	0.0203251	14	T	C	0.019863
ukb-b-2122	Ankle spacing width (left)	94844947	1.50003e-15	0.0110211	146226	0.0879194	14	T	C	0.01999
ukb-b-19379	Impedance of arm (left)	94844947	4.00037e-15	0.00508084	454850	0.0399114	14	T	C	0.019743
ukb-b-18408	Illnesses of father: Heart disease	94844947	7.59976e-15	0.00373201	407557	-0.0290107	14	T	C	0.019755
prot-a-146	Arfaptin-2	94844947	9.54993e-15	0.0833	3301	-0.6448	14	T	C	0.02269
ebi-a-GCST90012002	Osteoprotegerin levels	94844947	9.90604e-15	0.0368	21758	0.285	14	T	C	0.0227
ebi-a-GCST90000025	Appendicular lean mass	94844947	1.04906e-14	0.0068	450243	0.0527	14	T	C	0.0198
ukb-b-7859	Impedance of arm (right)	94844947	1.29987e-14	0.00506177	454826	0.0390152	14	T	C	0.019746
finn-b-J10_EMPHYSEMA	Emphysema	94844947	1.5209e-14	0.2391		1.8377	14	T	C	0.01944
ukb-b-8428	Forced expiratory volume in 1-second (FEV1), predicted	94844947	2.19989e-14	0.00840674	148653	0.0642059	14	T	C	0.019613
ukb-b-9685	Trunk predicted mass	94844947	4.19952e-14	0.00444275	454463	0.0335699	14	T	C	0.019738
ukb-b-19921	Impedance of whole body	94844947	6.89922e-14	0.00545397	454840	0.0408477	14	T	C	0.019744
ukb-b-17409	Trunk fat-free mass	94844947	7.89951e-14	0.00445708	454508	0.033306	14	T	C	0.019737
prot-a-1248	Glypican-6	94844947	8.70964e-14	0.0833	3301	0.6215	14	T	C	0.02269
met-c-863	Glycoprotein acetyls	94844947	2.74031e-13	0.038711	19267	-0.286434	14	T	C	0.018453
prot-a-2747	Urea transporter 2	94844947	7.07946e-13	0.0833	3301	0.5981	14	T	C	0.02269
ukb-d-30720_raw	Cystatin C	94844947	1.06096e-12	0.0013798	344264	0.0098277	14	T	C	0.020295
ukb-a-293	Trunk predicted mass	94844947	1.20893e-12	0.00539529	330995	0.0383316	14	T	C	0.0204301
met-d-L_VLDL_TG_pct	Triglycerides to total lipids ratio in large VLDL	94844947	1.50003e-12	0.0147218		-0.105715	14	T	C	0.019975
ukb-a-292	Trunk fat-free mass	94844947	2.11544e-12	0.00541319	331030	0.038038	14	T	C	0.0204301
ieu-b-4813	Height	94844947	2.84708e-12	0.1233	65046	0.8612	14	T	C
ukb-a-273	Impedance of arm (left)	94844947	3.37598e-12	0.0060682	331292	0.042243	14	T	C	0.0204301
prot-a-303	Complement C1q tumor necrosis factor-related protein 1	94844947	3.38844e-12	0.0834	3301	-0.5806	14	T	C	0.02269
met-d-L_VLDL_CE_pct	Cholesteryl esters to total lipids ratio in large VLDL	94844947	1.10002e-11	0.0141588		0.0975541	14	T	C	0.019975
met-d-XL_VLDL_FC_pct	Free cholesterol to total lipids ratio in very large VLDL	94844947	1.10002e-11	0.0143351		0.0994418	14	T	C	0.019986
ukb-d-30770_irnt	IGF-1	94844947	1.22942e-11	0.0082387	342439	-0.055833	14	T	C	0.02031
ukb-b-19657	Forced expiratory volume in 1-second (FEV1)	94844947	1.29987e-11	0.00625696	421986	0.0423764	14	T	C	0.019693
met-d-L_VLDL_C_pct	Cholesterol to total lipids ratio in large VLDL	94844947	1.39991e-11	0.0144501		0.0993286	14	T	C	0.019975
ukb-a-234	Forced expiratory volume in 1-second (FEV1) predicted	94844947	1.45077e-11	0.00974841	110423	0.0658353	14	T	C	0.0204301
ukb-a-336	Forced vital capacity (FVC)	94844947	2.30038e-11	0.00698946	307638	0.0467301	14	T	C	0.0204301
ieu-b-73	Alcoholic drinks per week	94844947	2.39001e-11	0.00713966	528430	-0.0476809	14	T	C	0.0154
ukb-a-206	Illnesses of father: Chronic bronchitis/emphysema	94844947	2.66195e-11	0.00284971	292053	0.0189916	14	T	C	0.0204301
ukb-a-232	Forced vital capacity (FVC) Best measure	94844947	2.92348e-11	0.00767437	255492	0.0510396	14	T	C	0.0204301
ukb-b-7992	Diastolic blood pressure, automated reading	94844947	4.40048e-11	0.00742453	436424	-0.0489343	14	T	C	0.019881
ukb-b-13354	Whole body fat-free mass	94844947	4.60045e-11	0.00447376	454850	0.0294565	14	T	C	0.019749
ukb-a-272	Impedance of arm (right)	94844947	4.7076e-11	0.00604227	331279	0.0397589	14	T	C	0.0204301
ukb-b-14540	Whole body water mass	94844947	4.90004e-11	0.00448129	454888	0.0294651	14	T	C	0.019747
prot-a-766	Discoidin, CUB and LCCL domain-containing protein 2	94844947	5.88844e-11	0.0835	3301	0.5463	14	T	C	0.02269
ukb-b-4068	Home location at assessment - north co-ordinate (rounded)	94844947	2.1e-10	0.00655087	458557	-0.0416269	14	T	C	0.019735
ukb-b-16446	Basal metabolic rate	94844947	2.30001e-10	0.00470478	454874	0.0298159	14	T	C	0.019745
finn-b-J10_COPD	COPD	94844947	2.39502e-10	0.0695		0.4403	14	T	C	0.01957
prot-a-3156	UDP-glucuronosyltransferase 1-6	94844947	2.81838e-10	0.0835	3301	0.5266	14	T	C	0.02269
ukb-a-266	Whole body fat-free mass	94844947	2.99626e-10	0.00543293	331291	0.034223	14	T	C	0.0204301
ukb-b-1431	Place of birth in UK - north co-ordinate	94844947	2.99999e-10	0.0059133	434576	-0.0372487	14	T	C	0.020003
ebi-a-GCST90012112	Total testosterone levels	94844947	3.2e-10	0.0100235	230454	-0.0593642	14	T	C	0.02008
ukb-a-267	Whole body water mass	94844947	3.37e-10	0.00544114	331315	0.0341754	14	T	C	0.0204301
prot-a-953	Ectonucleoside triphosphate diphosphohydrolase 5	94844947	6.0256e-10	0.0835	3301	0.5169	14	T	C	0.02269
met-d-S_VLDL_CE_pct	Cholesteryl esters to total lipids ratio in small VLDL	94844947	6.4e-10	0.0145973		0.093617	14	T	C	0.019973
met-d-Gln	Glutamine	94844947	6.59994e-10	0.0147981		0.0905016	14	T	C	0.019978
ukb-a-269	Impedance of whole body	94844947	7.10166e-10	0.0065523	331284	0.0403883	14	T	C	0.0204301
met-d-XL_VLDL_PL_pct	Phospholipids to total lipids ratio in very large VLDL	94844947	1.09999e-09	0.0148064		0.0943985	14	T	C	0.019986
prot-a-391	C-C motif chemokine 15	94844947	1.14815e-09	0.0835	3301	0.5086	14	T	C	0.02269
ukb-b-12019	Peak expiratory flow (PEF)	94844947	1.2e-09	0.00661546	421986	0.0402604	14	T	C	0.019693
ukb-d-30670_irnt	Urea	94844947	1.2202e-09	0.0081429	344052	0.04949	14	T	C	0.020293
ukb-a-268	Basal metabolic rate	94844947	1.31157e-09	0.00569723	331307	0.0345602	14	T	C	0.0204301
met-d-Citrate	Citrate	94844947	1.5e-09	0.0146952		-0.0856147	14	T	C	0.019971
ukb-b-6591	Age first had sexual intercourse	94844947	1.5e-09	0.00774234	406457	0.0467708	14	T	C	0.019852
prot-a-2633	Suprabasin	94844947	1.54882e-09	0.0835	3301	0.5043	14	T	C	0.02269
ukb-d-30660_irnt	Direct bilirubin	94844947	1.83751e-09	0.0088133	292933	0.052983	14	T	C	0.020549
met-c-924	Total cholesterol in small LDL	94844947	1.98999e-09	0.03701	21553	0.225066	14	T	C	0.018429
ieu-b-104	HbA1C	94844947	2.30001e-09	0.00536978		0.0320665	14	T	C	0.019746
ukb-b-20175	Systolic blood pressure, automated reading	94844947	2.69998e-09	0.00744135	436419	-0.0442745	14	T	C	0.019881
ukb-b-7376	Impedance of leg (right)	94844947	3.79997e-09	0.00648826	454863	0.0382457	14	T	C	0.019746
ukb-a-201	Illnesses of father: Heart disease	94844947	4.27908e-09	0.00427859	292053	-0.025129	14	T	C	0.0204301
ukb-b-11141	Forced expiratory volume in 1-second (FEV1), Best measure	94844947	4.49997e-09	0.00685575	345665	0.0402053	14	T	C	0.019746
ukb-d-22704_irnt	Home location - north co-ordinate (rounded)	94844947	4.54412e-09	0.00715599	361187	-0.0419571	14	T	C	0.0202914
ukb-d-30280_irnt	Immature reticulocyte fraction	94844947	5.90378e-09	0.00851444	344728	-0.0495507	14	T	C	0.0203247
prot-a-2396	Myeloblastin	94844947	6.16595e-09	0.0836	3301	-0.4859	14	T	C	0.02269
finn-b-COPD_EARLY	Early onset COPD	94844947	7.03704e-09	0.0944		0.5464	14	T	C	0.01965
ebi-a-GCST90000027	Appendicular lean mass	94844947	7.49998e-09	0.00914915	244730	0.053429	14	T	C	0.019936
ukb-d-30770_raw	IGF-1	94844947	8.52295e-09	0.046728	342439	-0.26906	14	T	C	0.02031
ebi-a-GCST005194	Coronary artery disease	94844947	9.3491e-09	0.0223	296525	-0.1278	14	T	C	0.019
met-c-904	Total cholesterol in medium LDL	94844947	1.05e-08	0.037	21556	0.215279	14	T	C	0.018429
finn-b-K11_GIDISEASES	Gastrointestinal diseases	94844947	1.073e-08	0.024		0.1375	14	T	C	0.01967
ebi-a-GCST90000047	Age at first sexual intercourse	94844947	1.2e-08	0.0074	397338	0.0416	14	T	C
ukb-a-469	Pain type(s) experienced in last month: Headache	94844947	1.68147e-08	0.00342591	336650	0.0193293	14	T	C	0.0204301
finn-b-LUNG_TRANSPLANTATION	Lung transplantation	94844947	1.72898e-08	0.6906		3.8932	14	T	C	0.01967
finn-b-Z21_LUNG_TRANSPLANT_STATUS	Lung transplant status	94844947	1.72898e-08	0.6906		3.8932	14	T	C	0.01967
ukb-d-30750_irnt	Glycated haemoglobin	94844947	1.74699e-08	0.0081607	344182	-0.04599	14	T	C	0.020292
met-c-905	Cholesterol esters in medium LDL	94844947	2.01002e-08	0.038734	19270	0.221059	14	T	C	0.018476
ukb-d-K11_GALLBILPANC	Disorders of gallbladder, biliary tract and pancreas	94844947	2.12794e-08	0.00160359	361194	0.00898233	14	T	C	0.020291
met-c-895	Total cholesterol in LDL	94844947	2.15998e-08	0.036965	21556	0.210434	14	T	C	0.018429
ukb-b-12039	Weight	94844947	2.59998e-08	0.00629345	454893	0.0350516	14	T	C	0.019748
met-c-906	Total lipids in medium LDL	94844947	2.72001e-08	0.038723	19270	0.218999	14	T	C	0.018476
finn-b-J10_BRONCHIECTASIS	Bronchiectasis	94844947	3.32797e-08	0.1734		0.9575	14	T	C	0.01942
ukb-d-30730_irnt	Gamma glutamyltransferase	94844947	3.59211e-08	0.0078789	344104	0.043412	14	T	C	0.020289
ukb-b-11842	Weight	94844947	3.69999e-08	0.00624557	461632	0.0343811	14	T	C	0.019766
ukb-d-30660_raw	Direct bilirubin	94844947	3.73388e-08	0.0076657	292933	0.042185	14	T	C	0.020549
ukb-b-19925	Arm fat-free mass (left)	94844947	3.89996e-08	0.0045378	454672	0.0249469	14	T	C	0.01974
ukb-b-12181	Pain type(s) experienced in last month: Headache	94844947	3.89996e-08	0.00298647	461857	0.0164125	14	T	C	0.019764
ukb-b-9093	Arm predicted mass (left)	94844947	4.30002e-08	0.00451985	454655	0.024756	14	T	C	0.019741
prot-a-2129	ADP-ribose pyrophosphatase, mitochondrial	94844947	4.89779e-08	0.0836	3301	0.4563	14	T	C	0.02269
ukb-b-19520	Arm fat-free mass (right)	94844947	4.90004e-08	0.00445077	454753	0.024281	14	T	C	0.019741
met-c-925	Total lipids in small LDL	94844947	5.52001e-08	0.03871	19270	0.213878	14	T	C	0.018476
met-c-907	Concentration of medium LDL particles	94844947	6.59007e-08	0.038723	19270	0.212787	14	T	C	0.018476
ukb-b-20044	Trunk fat mass	94844947	6.59994e-08	0.00725602	454588	0.0392002	14	T	C	0.019739
ukb-b-14068	Impedance of leg (left)	94844947	7.29995e-08	0.00654328	454857	0.0352195	14	T	C	0.019745
finn-b-J10_COPDNAS	Other chronic obstructive pulmonary disease (J10_COPDNAS)	94844947	7.66708e-08	0.0707		0.38	14	T	C	0.01952
ukb-d-30670_raw	Urea	94844947	8.47481e-08	0.011414	344052	0.061145	14	T	C	0.020293
ieu-b-32	lymphocyte cell count	94844947	9.06004e-08	0.006814	523523	0.036448	14	T	C	0.019732
ukb-a-337	Forced expiratory volume in 1-second (FEV1)	94844947	9.41326e-08	0.00737194	307638	0.0393502	14	T	C	0.0204301
ukb-b-17271	Leg predicted mass (left)	94844947	1.09999e-07	0.00466046	454799	0.0247154	14	T	C	0.019743
met-d-M_VLDL_PL_pct	Phospholipids to total lipids ratio in medium VLDL	94844947	1.2e-07	0.0142002		0.0779204	14	T	C	0.019973
ukb-a-280	Leg fat-free mass (left)	94844947	1.22871e-07	0.00565808	331258	0.0299272	14	T	C	0.0204301
ebi-a-GCST005059	Serum albumin level	94844947	1.30425e-07	0.13	9824	0.71	14	T	C
ebi-a-GCST90016614	Major depressive disorder vs autism spectrum disorder (ordinary least squares (OLS))	94844947	1.40001e-07	0.002	189137	-0.01	14	T	C
ukb-a-288	Arm fat-free mass (left)	94844947	1.53437e-07	0.00546348	331159	0.0286751	14	T	C	0.0204301
ukb-b-16698	Arm predicted mass (right)	94844947	1.6e-07	0.00443582	454746	0.0232588	14	T	C	0.01974
ukb-a-95	Non-cancer illness code self-reported: enlarged prostate	94844947	1.61637e-07	0.000992235	337159	0.00519822	14	T	C	0.0204301
ukb-b-16099	Leg fat-free mass (left)	94844947	1.7e-07	0.00469093	454805	0.0245279	14	T	C	0.019744
ukb-a-281	Leg predicted mass (left)	94844947	1.77529e-07	0.0056198	331253	0.0293441	14	T	C	0.0204301
ukb-a-359	Diastolic blood pressure automated reading	94844947	2.17265e-07	0.00866221	317756	-0.0449052	14	T	C	0.0204301
finn-b-G6_CARPTU	Carpal tunnel syndrome	94844947	2.56e-07	0.0553		-0.2847	14	T	C	0.01972
ebi-a-GCST90000026	Appendicular lean mass	94844947	2.59998e-07	0.0101953	205513	0.0517003	14	T	C	0.019685
ebi-a-GCST006979	Heel bone mineral density	94844947	2.59998e-07	0.00661642	426824	-0.0323182	14	T	C	0.020101
ukb-a-249	Weight	94844947	2.63245e-07	0.00750064	336227	0.0386143	14	T	C	0.0204301
ukb-a-284	Arm fat-free mass (right)	94844947	2.80815e-07	0.00535466	331221	0.0275015	14	T	C	0.0204301
finn-b-COPD_HOSPITAL	COPD, hospital admissions	94844947	2.877e-07	0.0702		0.36	14	T	C	0.01967
ukb-a-338	Peak expiratory flow (PEF)	94844947	3.06867e-07	0.0076618	307638	0.039223	14	T	C	0.0204301
ukb-a-298	Ever had prostate specific antigen (PSA) test	94844947	3.5298e-07	0.00603784	147970	0.0307504	14	T	C	0.0204301
prot-a-1370	15-hydroxyprostaglandin dehydrogenase [NAD(+)]	94844947	3.54813e-07	0.0837	3301	0.4259	14	T	C	0.02269
prot-a-1305	GDH/6PGL endoplasmic bifunctional protein	94844947	3.71535e-07	0.0837	3301	0.4252	14	T	C	0.02269
met-d-XL_VLDL_TG_pct	Triglycerides to total lipids ratio in very large VLDL	94844947	4.60002e-07	0.0143348		-0.0754876	14	T	C	0.019986
ukb-b-12477	Illnesses of mother: Heart disease	94844947	5e-07	0.00311105	426240	-0.0156323	14	T	C	0.019804
ukb-a-289	Arm predicted mass (left)	94844947	5.37972e-07	0.00544298	331146	0.0272821	14	T	C	0.0204301
prot-a-475	Serine/threonine-protein kinase MRCK alpha	94844947	5.49541e-07	0.0837	3301	0.4193	14	T	C	0.02269
met-d-L_HDL_PL_pct	Phospholipids to total lipids ratio in large HDL	94844947	5.49997e-07	0.0143237		-0.0705764	14	T	C	0.019973
ukb-a-285	Arm predicted mass (right)	94844947	5.50364e-07	0.00533563	331216	0.0267206	14	T	C	0.0204301
finn-b-COPD_INSUFFICIENCY	COPD-related respiratory insufficiency	94844947	5.52395e-07	0.1789		0.8958	14	T	C	0.0194
met-d-S_VLDL_C_pct	Cholesterol to total lipids ratio in small VLDL	94844947	5.99998e-07	0.0144005		0.0763627	14	T	C	0.019973
finn-b-COPD_MODE	COPD (mode)	94844947	6.52094e-07	0.0765		0.3805	14	T	C	0.01977
ukb-a-276	Leg fat-free mass (right)	94844947	6.6561e-07	0.00565593	331285	0.028117	14	T	C	0.0204301
ukb-b-14310	Leg predicted mass (right)	94844947	6.69993e-07	0.00465826	454834	0.0231488	14	T	C	0.019744
ukb-b-12828	Leg fat-free mass (right)	94844947	6.80002e-07	0.0046885	454835	0.0232815	14	T	C	0.019744
ukb-d-COPD_EARLYANDLATER	COPD, early/later onset	94844947	7.11525e-07	0.000602912	361194	0.00298941	14	T	C	0.020291
ukb-a-277	Leg predicted mass (right)	94844947	7.33939e-07	0.00561908	331285	0.0278271	14	T	C	0.0204301
ukb-a-291	Trunk fat mass	94844947	7.62307e-07	0.00865228	331093	0.0427844	14	T	C	0.0204301
met-c-926	Concentration of small LDL particles	94844947	7.95994e-07	0.038735	19270	0.194369	14	T	C	0.018476
ieu-b-38	systolic blood pressure	94844947	8.43607e-07	0.1082	728944	-0.5331	14	T	C	0.021
met-d-XXL_VLDL_FC_pct	Free cholesterol to total lipids ratio in chylomicrons and extremely large VLDL	94844947	1e-06	0.0147297		0.0715618	14	T	C	0.019999
ieu-b-4864	Total Testosterone	94844947	1e-06	0.0114014		-0.0556938	14	T	C	0.019469
prot-a-2779	SPARC-related modular calcium-binding protein 1	94844947	1.02329e-06	0.0837	3301	0.4089	14	T	C	0.02269
met-d-L_VLDL_FC_pct	Free cholesterol to total lipids ratio in large VLDL	94844947	1.29999e-06	0.0146516		0.0737895	14	T	C	0.019975
ieu-b-106	FEV1/FVC < 0.7	94844947	1.29999e-06	0.00313397	353315	0.0151832	14	T	C	0.019746
finn-b-J10_COPDNAS_INCLAVO	Other chronic obstructive pulmonary disease (J10_COPDNAS_INCLAVO)	94844947	1.31899e-06	0.0675		0.3267	14	T	C	0.01967
met-c-881	Cholesterol esters in large VLDL	94844947	1.34999e-06	0.038738	19270	0.190354	14	T	C	0.018476
ebi-a-GCST005195	Coronary artery disease	94844947	1.40001e-06	0.0252213	547261	-0.121793	14	T	C
eqtl-a-ENSG00000165029	ENSG00000165029	94844947	1.4156e-06	0.0454776	28348	0.219339	14	T	C	0.0174021
ukb-a-360	Systolic blood pressure automated reading	94844947	1.45455e-06	0.00865779	317754	-0.0417087	14	T	C	0.0204301
ebi-a-GCST90000045	Age at first sexual intercourse	94844947	1.5e-06	0.0099	214547	0.0482	14	T	C
met-c-880	Total cholesterol in large LDL	94844947	1.52999e-06	0.037032	21549	0.18077	14	T	C	0.018429
ieu-a-1185	Autism Spectrum Disorder	94844947	1.575e-06	0.0437	46351	0.209799	14	T	C
ukb-b-5174	Average weekly beer plus cider intake	94844947	2e-06	0.00619354	327634	-0.029464	14	T	C	0.019443
ukb-a-559	Diagnoses - main ICD10: K80 Cholelithiasis	94844947	2.00729e-06	0.00122475	337199	0.00582096	14	T	C	0.0204301
ukb-a-28	Average weekly beer plus cider intake	94844947	2.11704e-06	0.00713521	241447	-0.0338354	14	T	C	0.0204301
ebi-a-GCST90016668	Lung volume	94844947	2.30001e-06	0.0246427	32860	0.116465	14	T	C	0.019036
prot-a-2466	Glutaminyl-peptide cyclotransferase-like protein	94844947	2.34423e-06	0.0837	3301	0.3954	14	T	C	0.02269
prot-a-1274	Gremlin-2	94844947	2.34423e-06	0.0837	3301	0.3954	14	T	C	0.02269
met-c-883	Total lipids in large LDL	94844947	2.59998e-06	0.038758	19270	0.185229	14	T	C	0.018476
ebi-a-GCST004940	Alanine transaminase levels	94844947	2.61174e-06	0.01	9731	0.04	14	T	C
ukb-a-270	Impedance of leg (right)	94844947	2.62017e-06	0.00777419	331301	0.036528	14	T	C	0.0204301
met-c-882	Free cholesterol in large LDL	94844947	2.67997e-06	0.037046	21552	0.176538	14	T	C	0.018429
ukb-a-231	Forced expiratory volume in 1-second (FEV1) Best measure	94844947	3.43867e-06	0.00810504	255492	0.0376302	14	T	C	0.0204301
ebi-a-GCST007092	Osteoarthritis of the hip or knee	94844947	3.84202e-06	0.0271	417596	-0.1254	14	T	C	0.02
ukb-a-45	Mood swings	94844947	4.19334e-06	0.00432747	329428	-0.0199134	14	T	C	0.0204301
prot-a-2531	Regulatory factor X-associated protein	94844947	4.2658e-06	0.0837	3301	-0.3852	14	T	C	0.02269
met-d-M_VLDL_FC_pct	Free cholesterol to total lipids ratio in medium VLDL	94844947	4.39997e-06	0.0140766		0.067879	14	T	C	0.019973
ebi-a-GCST004603	Platelet count	94844947	4.41703e-06	0.0129406	166066	0.0594066	14	T	C	0.0204
ukb-b-14180	Mood swings	94844947	4.49997e-06	0.00374363	451619	-0.0171779	14	T	C	0.019805
ebi-a-GCST006586	Urinary albumin excretion	94844947	4.77068e-06	0.00590727	382500	0.0270239	14	T	C	0.0203176
ukb-b-16451	Illnesses of mother: Diabetes	94844947	4.79999e-06	0.00227936	423892	-0.0104246	14	T	C	0.01981
ukb-b-8875	Heel bone mineral density (BMD)	94844947	4.90004e-06	0.00921683	265627	-0.042125	14	T	C	0.01978
ukb-b-19234	Heel quantitative ultrasound index (QUI), direct entry	94844947	5.1e-06	0.00921869	265753	-0.0420453	14	T	C	0.01978
ukb-b-20124	Heel bone mineral density (BMD) T-score, automated	94844947	5.1e-06	0.00921864	265753	-0.042058	14	T	C	0.01978
ebi-a-GCST90012053	Cathepsin D levels	94844947	5.29103e-06	0.0373	21758	0.17	14	T	C	0.0227
met-c-884	Concentration of large LDL particles	94844947	5.52001e-06	0.038762	19270	0.179036	14	T	C	0.018476
met-c-858	Free cholesterol	94844947	5.52993e-06	0.046266	13494	0.211876	14	T	C	0.01851
ebi-a-GCST011365	Myocardial infarction	94844947	5.71005e-06	0.031347	58825	-0.142311	14	T	C	0.01696
met-d-XXL_VLDL_TG_pct	Triglycerides to total lipids ratio in chylomicrons and extremely large VLDL	94844947	5.80003e-06	0.0149195		-0.0687842	14	T	C	0.019999
finn-b-J10_ASTHMA_INCLAVO	Asthma, including avohilmo	94844947	5.87003e-06	0.0393		0.1782	14	T	C	0.01967
eqtl-a-ENSG00000165948	ENSG00000165948	94844947	5.91507e-06	0.045482	23644	0.206011	14	T	C	0.0174021
finn-b-J10_LOWCHRON	Chronic lower respiratory diseases	94844947	6.13903e-06	0.034		0.1537	14	T	C	0.01967
ukb-b-4077	Leisure/social activities: Other group activity	94844947	6.19998e-06	0.00308125	461369	0.0139222	14	T	C	0.019756
finn-b-CHIRHEP_NAS	Chirrosis of liver, NAS	94844947	7.00197e-06	0.2646		1.1889	14	T	C	0.01965
ieu-b-30	white blood cell count	94844947	7.29004e-06	0.006637	560513	0.029785	14	T	C	0.019709
ieu-b-31	monocyte cell count	94844947	7.64997e-06	0.00675	520194	0.030224	14	T	C	0.019732
ukb-b-4171	Leisure/social activities: Pub or social club	94844947	9.59997e-06	0.00325925	461369	-0.0144266	14	T	C	0.019756
ieu-b-85	Prostate cancer	94844947	9.61302e-06	0.0302	140254	-0.1338	14	T	C	0.0205
ebi-a-GCST006085	Prostate cancer	94844947	9.61302e-06	0.0302	140254	-0.1338	14	T	C	0.0205
ebi-a-GCST90002238	Fasting insulin	94844947	1.00399e-05	0.0078	151013	0.0366	14	T	C	0.018
prot-a-714	Chymotrypsinogen B	94844947	1.09648e-05	0.0837	3301	0.3681	14	T	C	0.02269
ukb-b-16489	Qualifications: College or University degree	94844947	1.09999e-05	0.00341971	458079	0.0150265	14	T	C	0.019765
ukb-d-30840_irnt	Total bilirubin	94844947	1.23569e-05	0.0081558	342829	0.035651	14	T	C	0.020313
ukb-d-G6_CARPTU	Carpal tunnel syndrome	94844947	1.59669e-05	0.00122512	361194	-0.00528638	14	T	C	0.020291
finn-b-J10_PLEURA	Other diseases of pleura	94844947	1.62301e-05	0.0657		0.2832	14	T	C	0.01967
eqtl-a-ENSG00000160179	ENSG00000160179	94844947	1.82411e-05	0.0454855	28348	0.194928	14	T	C	0.0174021
prot-a-2588	Dolichyl-diphosphooligosaccharide--protein glycosyltransferase subunit 1	94844947	1.99526e-05	0.0838	3301	0.3573	14	T	C	0.02269
eqtl-a-ENSG00000165949	ENSG00000165949	94844947	2.0424e-05	0.0454858	28134	0.193788	14	T	C	0.0174021
ukb-b-12018	Illnesses of mother: Chronic bronchitis/emphysema	94844947	2.1e-05	0.00184535	423692	0.00784698	14	T	C	0.019839
finn-b-G6_NERPLEX	Nerve, nerve root and plexus disorders	94844947	2.157e-05	0.038		-0.1614	14	T	C	0.01967
eqtl-a-ENSG00000007944	ENSG00000007944	94844947	2.18399e-05	0.0454861	28348	0.193102	14	T	C	0.0174021
ebi-a-GCST004612	High light scatter reticulocyte percentage of red cells	94844947	2.26402e-05	0.0127355	170763	-0.0539618	14	T	C	0.0204
finn-b-GAST_OPER	Any gastric operation	94844947	2.30701e-05	0.0247		0.1046	14	T	C	0.01967
prot-a-1908	Membrane metallo-endopeptidase-like 1	94844947	2.39883e-05	0.0838	3301	-0.3537	14	T	C	0.02269
ukb-a-271	Impedance of leg (left)	94844947	2.6983e-05	0.00783454	331296	0.0328863	14	T	C	0.0204301
ukb-b-17738	Fractured bone site(s): Other bones	94844947	2.69998e-05	0.00166812	460340	0.00700536	14	T	C	0.019776
prot-a-2255	Phosphoglycerate kinase 1	94844947	2.75423e-05	0.0838	3301	0.3514	14	T	C	0.02269
ukb-a-187	Treatment/medication code: spiriva 18micrograms inhalation capsule	94844947	2.75645e-05	0.000326831	337159	0.00137033	14	T	C	0.0204301
ukb-b-11615	Qualifications: A levels/AS levels or equivalent	94844947	2.80001e-05	0.00330578	458079	0.0138406	14	T	C	0.019765
eqtl-a-ENSG00000149485	ENSG00000149485	94844947	2.92281e-05	0.0454869	28348	-0.190108	14	T	C	0.0174021
ebi-a-GCST006475	Depressed affect	94844947	2.97399e-05	0.008246	357957	-0.03443	14	T	C	0.01993
ebi-a-GCST004628	Immature fraction of reticulocytes	94844947	3.05999e-05	0.0126062	170548	-0.0525545	14	T	C	0.0204
finn-b-ASTHMA_OPPORTUNIST_INFECTIONS	Asthma and opportunit respiratory infection	94844947	3.182e-05	0.2417		1.0055	14	T	C	0.01954
met-d-S_VLDL_TG_pct	Triglycerides to total lipids ratio in small VLDL	94844947	3.40001e-05	0.0143228		-0.0640841	14	T	C	0.019973
ukb-d-30840_raw	Total bilirubin	94844947	3.58006e-05	0.036763	342829	0.15195	14	T	C	0.020313
prot-a-1699	Ragulator complex protein LAMTOR3	94844947	3.63078e-05	0.0838	3301	0.3461	14	T	C	0.02269
met-c-896	Mean diameter for LDL particles	94844947	3.84999e-05	0.038755	19270	-0.160743	14	T	C	0.018476
prot-a-1770	Leucine-rich repeats and immunoglobulin-like domains protein 3	94844947	3.89045e-05	0.0838	3301	0.3445	14	T	C	0.02269
met-d-M_VLDL_TG_pct	Triglycerides to total lipids ratio in medium VLDL	94844947	3.89996e-05	0.0139828		-0.0609338	14	T	C	0.019973
ukb-b-15695	Ever had prostate specific antigen (PSA) test	94844947	3.89996e-05	0.00527261	200410	0.0216948	14	T	C	0.019593
ebi-a-GCST004611	High light scatter reticulocyte count	94844947	3.91003e-05	0.012737	170761	-0.0523837	14	T	C	0.0203
ukb-d-30710_raw	C-reactive protein	94844947	3.91724e-05	0.037465	343524	-0.15407	14	T	C	0.020304
prot-a-508	Chymotrypsin-like elastase family member 2A	94844947	3.98107e-05	0.0838	3301	-0.3442	14	T	C	0.02269
ukb-b-223	Current tobacco smoking	94844947	4e-05	0.00409213	462434	-0.0168058	14	T	C	0.01976
ukb-b-5779	Alcohol intake frequency.	94844947	4.09996e-05	0.0108858	462346	0.0446208	14	T	C	0.01977
eqtl-a-ENSG00000112164	ENSG00000112164	94844947	4.189e-05	0.045488	26287	0.186355	14	T	C	0.0174021
finn-b-CD2_INSITU_BREAST_NOS	Carcinoma in situ of breast, other/unspecified	94844947	4.24698e-05	0.476		1.9486	14	T	C	0.01954
ukb-a-445	Blood clot DVT bronchitis emphysema asthma rhinitis eczema allergy diagnosed by doctor: Blood clot in the lung	94844947	4.41225e-05	0.000781026	336782	0.00319034	14	T	C	0.0204301
finn-b-CD2_INSITU_BREAST_NOS_EXALLC	"Carcinoma in situ of breast, other/unspecified" (all cancers excluded)	94844947	4.41601e-05	0.4743		1.9374	14	T	C	0.01954
ukb-d-M13_ARTHROSIS	#Arthrosis	94844947	4.48508e-05	0.00209604	361194	-0.00855397	14	T	C	0.020291
ebi-a-GCST005232	Neuroticism	94844947	4.48849e-05	0.0053522	329821	-0.021841	14	T	C
met-c-868	Free cholesterol in IDL	94844947	4.74996e-05	0.037094	21556	0.152848	14	T	C	0.018429
ukb-a-214	Illnesses of mother: Chronic bronchitis/emphysema	94844947	4.93481e-05	0.00206205	308780	0.00836936	14	T	C	0.0204301
finn-b-COPD_OPPORTUNIST_INFECTIONS	COPD related to chronic (opportunist) infections	94844947	5.03002e-05	0.3918		1.5885	14	T	C	0.01935
prot-a-1277	Granulins	94844947	5.12861e-05	0.0838	3301	-0.3395	14	T	C	0.02269
finn-b-K11_DISLIVOTH	Other diseases of liver	94844947	5.40306e-05	0.1095		0.4423	14	T	C	0.01966
ukb-a-399	Qualifications: A levels/AS levels or equivalent	94844947	5.57006e-05	0.00385752	334070	0.0155472	14	T	C	0.0204301
ebi-a-GCST90002304	Hematocrit	94844947	5.60003e-05	0.006945	562259	0.028001	14	T	C	0.019798
finn-b-DIABETES_FG	Diabetes, varying definitions	94844947	5.60506e-05	0.0354		-0.1426	14	T	C	0.01967
prot-a-1882	Hepatocyte growth factor receptor	94844947	5.62341e-05	0.0838	3301	0.3375	14	T	C	0.02269
ukb-a-64	Non-cancer illness code self-reported: pulmonary embolism +/- dvt	94844947	5.72559e-05	0.00078195	337159	0.00314649	14	T	C	0.0204301
ieu-a-1283	Alcohol consumption	94844947	6.06303e-05	0.002974	112176	-0.01193	14	T	C	0.02026
ukb-b-19809	Fed-up feelings	94844947	6.1e-05	0.00368989	453071	-0.014793	14	T	C	0.019776
met-c-846	3-hydroxybutyrate	94844947	6.12999e-05	0.035584	24150	-0.142704	14	T	C	0.018019
ukb-a-444	Blood clot DVT bronchitis emphysema asthma rhinitis eczema allergy diagnosed by doctor: Emphysema/chronic bronchitis	94844947	6.1437e-05	0.00110184	336782	0.00441538	14	T	C	0.0204301
met-d-XXL_VLDL_C_pct	Cholesterol to total lipids ratio in chylomicrons and extremely large VLDL	94844947	6.29999e-05	0.0148249		0.0610962	14	T	C	0.019999
ukb-b-10215	Hand grip strength (right)	94844947	6.29999e-05	0.00534599	461089	0.0213893	14	T	C	0.019765
finn-b-J10_ASTHMA	Asthma	94844947	6.44303e-05	0.0417		0.1665	14	T	C	0.01981
ukb-a-16	Current tobacco smoking	94844947	6.49187e-05	0.00467076	337030	-0.0186561	14	T	C	0.0204301
ebi-a-GCST90012029	Tumor necrosis factor ligand superfamily member 14 levels	94844947	6.50804e-05	0.0421	21758	0.1681	14	T	C	0.0211
ukb-d-KNEE_ARTHROSIS	Gonarthrosis [arthrosis of knee](FG)	94844947	6.63331e-05	0.00148307	361194	-0.00591612	14	T	C	0.020291
ukb-a-68	Non-cancer illness code self-reported: emphysema/chronic bronchitis	94844947	6.65871e-05	0.00099623	337159	0.00397318	14	T	C	0.0204301
prot-a-1734	Legumain	94844947	6.91831e-05	0.0838	3301	-0.3337	14	T	C	0.02269
ebi-a-GCST004607	Plateletcrit	94844947	7.06204e-05	0.0129854	164339	0.0516064	14	T	C	0.0204
ukb-a-543	Diagnoses - main ICD10: J44 Other chronic obstructive pulmonary disease	94844947	7.0997e-05	0.000437925	337199	0.00173986	14	T	C	0.0204301
met-c-927	Total cholesterol in small VLDL	94844947	7.45006e-05	0.03708	21554	0.148625	14	T	C	0.018429
ebi-a-GCST004438	Monocyte chemoattractant protein-1 levels	94844947	7.51104e-05	0.0594	8293	-0.2353	14	T	C
finn-b-R18_SYNCO_COLLAP	Syncope and collapse	94844947	8.02897e-05	0.0604		0.2381	14	T	C	0.01973
ukb-a-25	Alcohol intake frequency.	94844947	8.085e-05	0.0125555	336965	0.0494925	14	T	C	0.0204301
prot-a-1312	Hepatitis A virus cellular receptor 2	94844947	8.51138e-05	0.0838	3301	0.3292	14	T	C	0.02269
finn-b-O15_PREG_MATERN_CARE	Maternal care for other conditions predominantly related to pregnancy	94844947	8.6139e-05	0.0934		0.3668	14	T	C	0.01963
prot-a-61	Alpha-2-HS-glycoprotein	94844947	8.70964e-05	0.0838	3301	0.3289	14	T	C	0.02269
ukb-a-397	Qualifications: College or University degree	94844947	8.8044e-05	0.00402427	334070	0.0157809	14	T	C	0.0204301
ebi-a-GCST90012065	Tumor necrosis factor receptor superfamily member 5 levels	94844947	8.84301e-05	0.0415	21758	0.1626	14	T	C	0.0208
ukb-a-209	Illnesses of mother: Heart disease	94844947	8.9199e-05	0.00353426	308780	-0.0138482	14	T	C	0.0204301
ukb-a-216	Illnesses of mother: Diabetes	94844947	9.26574e-05	0.00256953	308780	-0.0100446	14	T	C	0.0204301
ukb-a-441	Fractured bone site(s): Other bones	94844947	9.43691e-05	0.00191288	335546	0.00746919	14	T	C	0.0204301
finn-b-M13_SPONDYLOPATHY	Spondylopathies	94844947	9.52906e-05	0.0447		-0.1743	14	T	C	0.01976
finn-b-J10_ASTHMA_EXMORE	Asthma (more controls excluded)	94844947	0.0001003	0.0418		0.1625	14	T	C	0.01987
met-c-933	Serum total cholesterol	94844947	0.000101	0.037143	21488	0.145916	14	T	C	0.01843
met-c-908	Phospholipids in medium LDL	94844947	0.000103001	0.03703	21555	0.146196	14	T	C	0.018429
finn-b-DM_OTHER_WIDE	Other diabetes, wide definition	94844947	0.000104501	0.0373		-0.1449	14	T	C	0.01978
prot-a-392	C-C motif chemokine 15	94844947	0.000107152	0.0838	3301	0.3249	14	T	C	0.02269
ieu-b-39	diastolic blood pressure	94844947	0.000107599	0.0626	740292	-0.2423	14	T	C	0.0211
met-d-XS_VLDL_PL_pct	Phospholipids to total lipids ratio in very small VLDL	94844947	0.000109999	0.0144375		-0.0568697	14	T	C	0.019973
ukb-b-11497	Operation code: tonsillectomy +/- adenoids	94844947	0.000109999	0.00270399	462933	-0.0104712	14	T	C	0.019753
finn-b-J10_ASTHMACOPDKELA	Asthma/COPD (KELA code 203)	94844947	0.0001108	0.041		0.1585	14	T	C	0.01956
ukb-a-225	Smoking status: Current	94844947	0.000115646	0.00259365	336024	-0.00999911	14	T	C	0.0204301
ukb-b-19953	Body mass index (BMI)	94844947	0.00012	0.0071165	461460	-0.0273263	14	T	C	0.019763
ukb-b-16407	Trunk fat percentage	94844947	0.00012	0.00666495	454613	0.0255911	14	T	C	0.019741
ukb-b-4630	Neuroticism score	94844947	0.00012	0.0264782	374323	-0.101948	14	T	C	0.019907
prot-a-247	Biglycan	94844947	0.000120226	0.0838	3301	0.3222	14	T	C	0.02269
prot-a-2708	14-3-3 protein sigma	94844947	0.000120226	0.0838	3301	-0.3226	14	T	C	0.02269
prot-a-1726	Galectin-1	94844947	0.000123027	0.0838	3301	0.3218	14	T	C	0.02269
ebi-a-GCST006940	Neurociticism	94844947	0.0001275	0.00843328	380506	-0.0323079	14	T	C	0.0188527
ukb-b-4982	Able to confide	94844947	0.000129999	0.0141581	448858	0.0540456	14	T	C	0.019833
finn-b-E4_DIABETES	Diabetes mellitus	94844947	0.000130599	0.0356		-0.1362	14	T	C	0.01967
finn-b-ASTHMA_NAS	Asthma, unspecified (mode)	94844947	0.000133401	0.0578		0.2208	14	T	C	0.0197
met-c-885	Phospholipids in large LDL	94844947	0.000133999	0.037076	21547	0.143597	14	T	C	0.018429
ukb-a-87	Non-cancer illness code self-reported: osteoporosis	94844947	0.000135453	0.00106416	337159	0.00406122	14	T	C	0.0204301
met-d-XL_VLDL_C_pct	Cholesterol to total lipids ratio in very large VLDL	94844947	0.000140001	0.0141817		0.0575278	14	T	C	0.019986
finn-b-K11_PULP_PERIAPICAL	Diseases of pulp and periapical tissues	94844947	0.000143599	0.0717		0.2726	14	T	C	0.01956
ebi-a-GCST006944	Experiencing mood swings	94844947	0.000151001	0.00850931	373733	-0.0322418	14	T	C	0.0188527
ebi-a-GCST90000046	Age at first sexual intercourse	94844947	0.00016	0.0111	182791	0.042	14	T	C
ebi-a-GCST007090	Knee osteoarthritis	94844947	0.000163399	0.0331	403124	-0.1249	14	T	C	0.0201
finn-b-Z21_TRANSPLANTED_ORGAN_TISSUE_STATUS	Transplanted organ and tissue status	94844947	0.000164101	0.1369		0.516	14	T	C	0.01983
eqtl-a-ENSG00000130164	ENSG00000130164	94844947	0.000166548	0.0454922	28134	-0.171278	14	T	C	0.0174021
prot-a-1275	Glutamate receptor 4	94844947	0.000169824	0.0838	3301	-0.3151	14	T	C	0.02269
ukb-b-16878	Alcohol usually taken with meals	94844947	0.00017	0.00468833	235645	0.017596	14	T	C	0.020033
ebi-a-GCST90016612	Major depressive disorder vs ADHD (ordinary least squares (OLS))	94844947	0.00017	0.0023	189855	-0.0086	14	T	C
finn-b-K11_FIBROCHIRLIV	Fibrosis and chirrhosis of liver	94844947	0.000178098	0.1886		0.7068	14	T	C	0.01962
ukb-b-19393	Whole body fat mass	94844947	0.000179999	0.0070355	454137	0.0263098	14	T	C	0.019748
ukb-a-49	Fed-up feelings	94844947	0.000180144	0.00426639	330549	-0.0159793	14	T	C	0.0204301
ukb-a-31	Alcohol usually taken with meals	94844947	0.000180397	0.00544616	172454	0.0203963	14	T	C	0.0204301
ukb-d-30750_raw	Glycated haemoglobin	94844947	0.000184111	0.054447	344182	-0.20363	14	T	C	0.020292
eqtl-a-ENSG00000146278	ENSG00000146278	94844947	0.00018431	0.0454925	28348	0.170128	14	T	C	0.0174021
ebi-a-GCST90016666	Liver volume	94844947	0.000189998	0.0256828	32860	0.095721	14	T	C	0.019036
prot-a-2836	Serine palmitoyltransferase 1	94844947	0.000190546	0.0838	3301	-0.3129	14	T	C	0.02269
ukb-a-580	Diagnoses - main ICD10: R04 Haemorrhage from respiratory passages	94844947	0.000202092	0.000625457	337199	0.00232446	14	T	C	0.0204301
finn-b-ASTHMA_NAS_EXMORE	"Asthma, unspecified (mode)" (more controls excluded)	94844947	0.0002063	0.0577		0.214	14	T	C	0.01976
finn-b-H8_PERFORATION	Perforation of tympanic membrane	94844947	0.000216701	0.1378		0.5096	14	T	C	0.01968
prot-a-2609	Reticulon-4 receptor	94844947	0.000218776	0.0838	3301	0.3097	14	T	C	0.02269
finn-b-CIRRHOSIS_BROAD	Cirrhosis, broad definition used in the article https://doi.org/10.1101/594523	94844947	0.0002298	0.1214		0.4472	14	T	C	0.01967
met-d-XL_HDL_FC	Free cholesterol in very large HDL	94844947	0.000230001	0.0137944		0.0486346	14	T	C	0.019973
prot-a-3127	Non-receptor tyrosine-protein kinase TYK2	94844947	0.000234423	0.0838	3301	-0.3082	14	T	C	0.02269
met-c-928	Free cholesterol in small VLDL	94844947	0.000235001	0.037048	21556	0.137977	14	T	C	0.018429
ukb-b-13184	Types of physical activity in last 4 weeks: Heavy DIY (eg: weeding, lawn mowing, carpentry, digging)	94844947	0.000239999	0.00361648	460376	0.0132808	14	T	C	0.019774
ukb-b-2303	Body mass index (BMI)	94844947	0.000239999	0.00717282	454884	-0.02633	14	T	C	0.019746
ukb-d-G6_NERPLEX	Nerve, nerve root and plexus disorders	94844947	0.000241157	0.00142635	361194	-0.00523684	14	T	C	0.020291
prot-a-350	Calcium/calmodulin-dependent protein kinase kinase 1	94844947	0.000245471	0.0838	3301	-0.3075	14	T	C	0.02269
ebi-a-GCST006947	Feeling fed-up	94844947	0.000257199	0.00849527	374971	-0.0310502	14	T	C	0.0188527
met-d-M_VLDL_C_pct	Cholesterol to total lipids ratio in medium VLDL	94844947	0.000259998	0.0139375		0.0546797	14	T	C	0.019973
prot-a-1374	Ribonuclease UK114	94844947	0.000263027	0.0838	3301	0.3059	14	T	C	0.02269
prot-a-2989	Toll-like receptor 2	94844947	0.000281838	0.0838	3301	0.3044	14	T	C	0.02269
ukb-b-812	Spinach intake	94844947	0.000299999	0.0100762	64949	-0.0364061	14	T	C	0.020709
prot-a-96	Angiopoietin-related protein 1	94844947	0.000301995	0.0838	3301	0.303	14	T	C	0.02269
ukb-a-230	Neuroticism score	94844947	0.000302838	0.030646	274108	-0.110721	14	T	C	0.0204301
eqtl-a-ENSG00000104880	ENSG00000104880	94844947	0.00031529	0.0454942	28348	0.163893	14	T	C	0.0174021
finn-b-ULCERNAS	Ulcerative colitis, NAS	94844947	0.000316301	0.1114		0.4012	14	T	C	0.0197
prot-a-57	Protein argonaute-1	94844947	0.000331131	0.0838	3301	-0.301	14	T	C	0.02269
ieu-b-5065	UTI	94844947	0.000337995	0.0361333	486214	0.129512	14	T	C	0.0197547
met-c-843	Apolipoprotein B	94844947	0.000338003	0.037773	20688	0.137476	14	T	C	0.018418
met-c-931	Phospholipids in small VLDL	94844947	0.000342003	0.037086	21548	0.134508	14	T	C	0.018429
ubm-a-1783	NET100 0627	94844947	0.000363078	0.0583	7916	0.2076	14	T	C	0.01851
prot-a-1570	Interferon regulatory factor 6	94844947	0.000363078	0.0838	3301	0.299	14	T	C	0.02269
ebi-a-GCST005348	Total body bone mineral density	94844947	0.000365098	0.0211	56284	-0.0752	14	T	C	0.0203
ebi-a-GCST90000502	Tumor necrosis factor ligand superfamily member 10 levels	94844947	0.000367012	0.16946	982	0.60375	14	T	C
ukb-b-14203	Hot drink temperature	94844947	0.000369999	0.00426148	457873	-0.0151761	14	T	C	0.019781
finn-b-M13_SPINSTENOSIS	Spinal stenosis	94844947	0.000376002	0.0616		-0.2189	14	T	C	0.01989
met-d-XXL_VLDL_PL_pct	Phospholipids to total lipids ratio in chylomicrons and extremely large VLDL	94844947	0.000379997	0.0148855		0.0530882	14	T	C	0.019999
ukb-b-14961	Other serious medical condition/disability diagnosed by doctor	94844947	0.000379997	0.00304588	454253	0.0108142	14	T	C	0.019771
prot-a-1169	Polypeptide N-acetylgalactosaminyltransferase 16	94844947	0.000380189	0.0838	3301	0.298	14	T	C	0.02269
ukb-b-17079	Total sugars	94844947	0.000389996	0.0190949	64979	0.0676731	14	T	C	0.020707
ieu-b-4764	C-reactive protein	94844947	0.000401402	0.0194	49691	-0.0687	14	T	C
ebi-a-GCST011364	Myocardial infarction	94844947	0.000409996	0.0394058	17505	-0.139137	14	T	C	0.01889
prot-a-315	Complement C4	94844947	0.000416869	0.0838	3301	-0.296	14	T	C	0.02269
eqtl-a-ENSG00000166507	ENSG00000166507	94844947	0.00042157	0.045495	28134	0.160429	14	T	C	0.0174021
eqtl-a-ENSG00000183785	ENSG00000183785	94844947	0.000425079	0.0454951	28348	0.160329	14	T	C	0.0174021
prot-a-1376	Heparan sulfate glucosamine 3-O-sulfotransferase 3B1	94844947	0.00042658	0.0838	3301	0.2955	14	T	C	0.02269
met-d-L_VLDL_PL_pct	Phospholipids to total lipids ratio in large VLDL	94844947	0.000430002	0.01437		0.0488354	14	T	C	0.019975
ebi-a-GCST005327	Neuroticism	94844947	0.000431996	0.003	168105	-0.011	14	T	C	0.02041
prot-a-2310	Melanocyte protein PMEL	94844947	0.000436516	0.0838	3301	-0.2948	14	T	C	0.02269
prot-a-617	Endostatin	94844947	0.000436516	0.0838	3301	0.2948	14	T	C	0.02269
finn-b-E4_IRON_MET	Disorders of iron metabolism	94844947	0.000450703	0.4328		1.5185	14	T	C	0.01952
ukb-b-8089	Cooked vegetable intake	94844947	0.000460002	0.00560426	448651	0.0196342	14	T	C	0.019822
ukb-a-290	Trunk fat percentage	94844947	0.000476947	0.00789807	331113	0.0275912	14	T	C	0.0204301
ubm-a-2552	NET100 1396	94844947	0.00047863	0.0586	7916	-0.2048	14	T	C	0.01851
prot-a-559	Carbohydrate sulfotransferase 9	94844947	0.00047863	0.0839	3301	0.293	14	T	C	0.02269
prot-a-1756	VIP36-like protein	94844947	0.000524807	0.0839	3301	0.2907	14	T	C	0.02269
prot-a-1599	Janus kinase and microtubule-interacting protein 3	94844947	0.000524807	0.0838	3301	0.2908	14	T	C	0.02269
finn-b-K11_KELAIBD	IBD patients in KELA-register	94844947	0.0005365	0.085		0.2942	14	T	C	0.01972
ieu-a-806	Autism	94844947	0.000549301	0.103	10263	0.356002	14	T	C	0.01847
ieu-a-1184	Autism Spectrum Disorder	94844947	0.000549301	0.103	10610	0.356002	14	T	C
ukb-b-4711	Usual walking pace	94844947	0.000569994	0.00455135	459915	0.0156798	14	T	C	0.019765
eqtl-a-ENSG00000227008	ENSG00000227008	94844947	0.000570204	0.045496	5316	0.156756	14	T	C	0.0174021
prot-a-1708	Lipocalin-1	94844947	0.000588844	0.0839	3301	0.2882	14	T	C	0.02269
ieu-b-4878	haemotological cancer	94844947	0.000589997	0.000905072	376568	0.00311093	14	T	C	0.019785
finn-b-RESPIRATORYINSUFF	Respiratory insufficiency	94844947	0.000599198	0.1826		0.6268	14	T	C	0.01961
finn-b-M13_SPONDYLOSIS	Spondylosis	94844947	0.000605703	0.0589		-0.2019	14	T	C	0.01991
ukb-b-589	Particulate matter air pollution (pm10); 2007	94844947	0.000629999	0.0070721	455314	0.0241887	14	T	C	0.019769
prot-a-2994	Transmembrane emp24 domain-containing protein 2	94844947	0.000645654	0.0838	3301	0.286	14	T	C	0.02269
prot-a-1411	Alpha-L-iduronidase	94844947	0.000645654	0.0838	3301	0.2861	14	T	C	0.02269
ebi-a-GCST007515	Type 2 diabetes	94844947	0.000646606	0.0253	298957	-0.0858	14	T	C	0.0182
finn-b-KELA_DIAB_INSUL_EXMORE	"Diabetes, insuline treatment (Kela reimbursement)" (more controls excluded)	94844947	0.000647098	0.0386		-0.1315	14	T	C	0.01977
ukb-a-265	Whole body fat mass	94844947	0.000660404	0.00838223	330762	0.0285461	14	T	C	0.0204301
prot-a-964	Ephrin type-B receptor 4	94844947	0.000660693	0.0839	3301	-0.2854	14	T	C	0.02269
ukb-a-513	Usual walking pace	94844947	0.000664722	0.00524626	335349	0.017857	14	T	C	0.0204301
ubm-a-947	NET25 0001	94844947	0.000676083	0.0581	7916	-0.1975	14	T	C	0.01851
ukb-d-PULM_MEDICATIO_COMORB	Medication related adverse effects (Asthma/COPD)	94844947	0.000677002	0.00194605	361194	0.00661417	14	T	C	0.020291
eqtl-a-ENSG00000012983	ENSG00000012983	94844947	0.000717513	0.0454966	28348	-0.153906	14	T	C	0.0174021
met-d-XS_VLDL_CE	Cholesteryl esters in very small VLDL	94844947	0.000749998	0.0142776		0.0517542	14	T	C	0.019973
finn-b-CHRONNAS	Chron's disease NAS	94844947	0.000764804	0.1628		0.5479	14	T	C	0.01967
met-c-841	Albumin	94844947	0.000773001	0.039217	18956	0.133371	14	T	C	0.0185
eqtl-a-ENSG00000129484	ENSG00000129484	94844947	0.000790788	0.0454969	28134	-0.152683	14	T	C	0.0174021
ukb-a-248	Body mass index (BMI)	94844947	0.000791116	0.00849195	336107	-0.0284983	14	T	C	0.0204301
ieu-a-1183	ADHD	94844947	0.000794292	0.0428	55374	0.143503	14	T	C
finn-b-L12_HIDRADENITISSUP	Hidradenitis suppurativa	94844947	0.000809394	0.2618		0.8769	14	T	C	0.01965
ukb-b-8476	Loneliness, isolation	94844947	0.000819993	0.00288891	455364	-0.00967064	14	T	C	0.019749
eqtl-a-ENSG00000166482	ENSG00000166482	94844947	0.000839595	0.0454971	26096	0.151938	14	T	C	0.0174021
ukb-b-17685	Maternal smoking around birth	94844947	0.000850002	0.00367427	397732	-0.0122563	14	T	C	0.019862
prot-a-179	Neutral ceramidase	94844947	0.000851138	0.0839	3301	0.2795	14	T	C	0.02269
ebi-a-GCST90014239	FEV1/FVC ratio x sex interaction	94844947	0.000854988	0.0183022	303612	0.0610265	14	T	C	0.0199267
finn-b-CD2_BENIGN_SKIN_TRUNK_EXALLC	Benign neoplasm: Skin of trunk (all cancers excluded)	94844947	0.000863893	0.2158		0.7188	14	T	C	0.01969
ukb-b-17422	Age at menopause (last menstrual period)	94844947	0.000870001	0.0131927	143819	0.0439443	14	T	C	0.01999
ubm-a-2581	NET100 1425	94844947	0.000870964	0.0578	7916	0.1924	14	T	C	0.01851
finn-b-CD2_BENIGN_SKIN_TRUNK	Benign neoplasm: Skin of trunk	94844947	0.000874299	0.2156		0.7174	14	T	C	0.01967
ukb-b-5477	Methods of admission to hospital (recoded): Elective admission	94844947	0.000879995	0.00135	462400	-0.00449204	14	T	C	0.019754
prot-a-2975	Thrombospondin type-1 domain-containing protein 1	94844947	0.000912011	0.0839	3301	-0.2783	14	T	C	0.02269
ebi-a-GCST90012007	Monocyte chemoattractant protein-1 levels	94844947	0.0009122	0.0372	21758	-0.1234	14	T	C	0.0227
finn-b-J10_PLEUROTH	Other pleural conditions	94844947	0.000916706	0.1503		0.4981	14	T	C	0.01957
eqtl-a-ENSG00000185684	ENSG00000185684	94844947	0.000925657	0.0454974	28035	0.150701	14	T	C	0.0174021
prot-a-2110	Neuron-specific protein family member 1	94844947	0.000933254	0.0839	3301	-0.2778	14	T	C	0.02269
prot-a-722	Cathepsin F	94844947	0.000933254	0.0839	3301	0.2778	14	T	C	0.02269
eqtl-a-ENSG00000174792	ENSG00000174792	94844947	0.00094504	0.0454975	25758	-0.150428	14	T	C	0.0174021
ukb-b-18103	Pulse rate, automated reading	94844947	0.000949992	0.00751601	436424	-0.0248331	14	T	C	0.019881
finn-b-I9_DVTANDPULM	DVT of lower extremities and pulmonary embolism	94844947	0.000966296	0.0611		0.2015	14	T	C	0.01967
finn-b-K11_IBD_STRICT	Inflammatory bowel disease, strict (require KELA)	94844947	0.000970108	0.0869		0.2868	14	T	C	0.01972
eqtl-a-ENSG00000254087	ENSG00000254087	94844947	0.000984215	0.0454976	28348	0.149915	14	T	C	0.0174021
eqtl-a-ENSG00000126861	ENSG00000126861	94844947	0.000984215	0.0454976	28348	-0.14991	14	T	C	0.0174021
ukb-d-1508_2	Coffee type: Instant coffee	94844947	0.000987711	0.00464254	283449	-0.0152927	14	T	C	0.0204675
